# Supplementary material for: Metabonomic analysis to identify exometabolome changes underlying antifungal and growth promotion mechanisms of endophytic Actinobacterium Streptomyces albidoflavus for sustainable agriculture practice
Source: Front Microbiol. 2024 Aug 30;15:1439798. doi: 10.3389/fmicb.2024.1439798 (PMC11393692; doi:10.3389/fmicb.2024.1439798)
Supplement: Supplementary file 1 [file Table_1.XLS]

#ID	name	B24	F1	F2	F3	F4	F1-24	F2-24	F3-24	F4-24	B-Fungi_vs_Fungi_log2FC	B-Fungi_vs_Fungi_Pvalue	B-Fungi_vs_Fungi_VIP	B-Fungi_vs_Fungi_(FC_1_Pvalue_0.01_VIP_1)_regulated	Fungi_vs_B-Fungi_log2FC	Fungi_vs_B-Fungi_Pvalue	Fungi_vs_B-Fungi_VIP	Fungi_vs_B-Fungi_(FC_1_Pvalue_0.01_VIP_1)_regulated	Mass Error (ppm)	Formula	m/z	Retention time (min)	KEGG_annotation	KEGG_pathway_annotation	LM_ID(lipidmaps)	CATEGORY(lipidmaps)	MAIN_CLASS(lipidmaps)	SUB_CLASS	HMDB_ID	CAS	kingdom(HMDB)	super_class(HMDB)	HMDB_taxonomy	sub_class(HMDB)
neg_10015	Discadenine	119.3013978	196.7261807	642.9994916	1311.830729	5244.906105	1149.09079	106.4225489	207.3572216	82.28109192	2.473715359	0.281803095	0.9880667	unchanged	-2.473715359	0.281803095	0.9880667	unchanged	4.411801856	C14H20N6O2	303.1588394	6.1181	C01804	Zeatin biosynthesis(ko00908);;Biosynthesis of secondary metabolites(ko01110)	--	--	--	--	--	--	--	--	--	--
neg_10021	Dodecenoylcarnitine	4003.635914	7437.543478	6622.544287	30251.38683	29761.49767	379668.4597	4280.288537	6303.046504	2813.683838	-2.100442919	0.463708027	0.546523345	unchanged	2.100442919	0.463708027	0.546523345	unchanged	-1.898519061	C19H35NO4	386.2541636	6.1181	--	--	--	--	--	--	HMDB0251567	--	Organic compounds	Lipids and lipid-like molecules	Fatty Acyls	Fatty acids and conjugates
neg_10031	L-Carnitine	1725.679745	74.81135089	1061.965535	7.63E-09	2327.888367	973.3549107	1097.271854	298.2841839	1888.765317	-0.466310841	0.615429893	0.430550903	unchanged	0.466310841	0.615429893	0.430550903	unchanged	7.897271785	C7H15NO3	196.0758669	6.1255	C00318	Thermogenesis(ko04714);;Bile secretion(ko04976);;Diabetic cardiomyopathy(ko05415)	--	--	--	--	HMDB0000062	541-15-1	Organic compounds	Organic nitrogen compounds	Organonitrogen compounds	Quaternary ammonium salts
neg_10032	lauric acid	4.590950509	885.553885	900.6848299	280.0703421	2979.766021	1119.962462	252.5646624	932.2376183	784.6048736	1.027634957	0.36670481	0.800420359	unchanged	-1.027634957	0.36670481	0.800420359	unchanged	5.335437312	C12H24O2	235.1319352	6.1255	C02679	Fatty acid biosynthesis(ko00061);;Prodigiosin biosynthesis(ko00333);;Metabolic pathways(ko01100);;Biosynthesis of secondary metabolites(ko01110)	LMFA01010012	Fatty Acyls [FA]	Fatty Acids and Conjugates [FA01]	Straight chain fatty acids [FA0101]	HMDB0000638	143-07-7	Organic compounds	Lipids and lipid-like molecules	Fatty Acyls	Fatty acids and conjugates
neg_10036	2,4-Bis(acetamido)-2,4,6-trideoxy-beta-L-altropyranose	1617.387621	1044.428605	545.6792201	168.1510526	5854.989242	288.2304486	139.679976	157.6136428	244.3147566	1.95929259	0.368893274	0.833814492	unchanged	-1.95929259	0.368893274	0.833814492	unchanged	-19.55134676	C10H18N2O5	245.1094832	6.1255	C19972	Amino sugar and nucleotide sugar metabolism(ko00520);;O-Antigen nucleotide sugar biosynthesis(ko00541);;Metabolic pathways(ko01100);;Biosynthesis of nucleotide sugars(ko01250)	--	--	--	--	--	--	--	--	--	--
neg_10041	8'-Hydroxyabscisate	4426.482899	5611.002847	6267.133574	13457.52844	375.6365259	6037.827848	1493.42463	3798.988028	3983.746221	0.703174417	0.431179202	0.704570519	unchanged	-0.703174417	0.431179202	0.704570519	unchanged	0.593608915	C15H20O5	279.1239636	6.1255	C15514	Carotenoid biosynthesis(ko00906);;Biosynthesis of secondary metabolites(ko01110)	--	--	--	--	HMDB0304246	--	Organic compounds	Lipids and lipid-like molecules	Prenol lipids	Sesquiterpenoids
neg_10066	8,8a-Deoxyoleandolide	8750.696362	9702.686394	10587.87369	18386.87353	19166.4141	4582.021605	4157.173086	3340.879797	3107.665254	1.594762713	0.023182067	1.692060327	unchanged	-1.594762713	0.023182067	1.692060327	unchanged	3.882445442	C20H36O6	393.2273019	6.140033333	C11989	Biosynthesis of 12-, 14- and 16-membered macrolides(ko00522);;Metabolic pathways(ko01100);;Biosynthesis of secondary metabolites(ko01110)	LMPK04000030	Polyketides [PK]	Macrolides and lactone polyketides [PK04]	--	--	--	--	--	--	--
neg_10078	6'-Oxo-G418	9826.318158	10836.3882	11235.23151	35286.76223	360339.1677	5320.472331	5286.432992	4978.64844	4637.25684	4.118991708	0.333119905	0.913256696	unchanged	-4.118991708	0.333119905	0.913256696	unchanged	8.682438637	C20H38N4O10	539.2612877	6.140033333	C21268	Neomycin, kanamycin and gentamicin biosynthesis(ko00524);;Biosynthesis of secondary metabolites(ko01110)	--	--	--	--	--	--	--	--	--	--
neg_10081	17a-Ethynylestradiol	7.63E-09	1302.273809	1178.243064	33000.06781	18528.16046	126.7946763	165.1697041	151.9475372	94.31776051	6.97075537	0.179126982	1.225023656	unchanged	-6.97075537	0.179126982	1.225023656	unchanged	-6.024602583	C20H24O2	651.3655423	6.140033333	--	--	--	--	--	--	HMDB0001926	57-63-6	Organic compounds	Lipids and lipid-like molecules	Steroids and steroid derivatives	Estrane steroids
neg_10084	Cobinamide	26529.86533	30309.227	64663.10144	58704.70224	215130.9997	112748.5217	67986.98915	70981.0153	60935.29917	0.44273987	0.610797193	0.461351263	unchanged	-0.44273987	0.610797193	0.461351263	unchanged	-10.39182094	C48H72CoN11O8	1024.448847	6.1547	C05774	Porphyrin metabolism(ko00860)	--	--	--	--	HMDB0006902	13497-85-3	Organic compounds	Organoheterocyclic compounds	Tetrapyrroles and derivatives	Metallotetrapyrroles
neg_10108	Taxa-4(20),11(12)-dien-5alpha,13alpha-diol	3.603222537	226.4269052	121.5009366	6894.072844	188227.5919	10.82247932	20.15332274	5.482482659	29.37302735	11.78093128	0.37042484	0.84853951	unchanged	-11.78093128	0.37042484	0.84853951	unchanged	-8.903654687	C20H32O2	349.2357243	6.147433333	C11897	Diterpenoid biosynthesis(ko00904);;Metabolic pathways(ko01100);;Biosynthesis of secondary metabolites(ko01110)	LMPR0104390005	Prenol Lipids [PR]	Isoprenoids [PR01]	C20 isoprenoids (diterpenes) [PR0104]	--	--	--	--	--	--
neg_10146	Lividomycin A	7656.056681	4142.541889	5294.912225	7398.307773	38933.75293	4211.439229	3349.168381	2821.254666	2209.71399	1.783651556	0.322465567	0.926538099	unchanged	-1.783651556	0.322465567	0.926538099	unchanged	29.20591247	C29H55N5O18	796.3458473	6.161966667	C17707	Neomycin, kanamycin and gentamicin biosynthesis(ko00524)	--	--	--	--	--	--	--	--	--	--
neg_10157	Isoandrocymbine	24201.94184	70534.46344	31025.62953	2829.066148	1589.914325	17015.77742	11890.42975	14215.94489	10100.18743	0.774849523	0.547277849	0.566634577	unchanged	-0.774849523	0.547277849	0.566634577	unchanged	-6.378133062	C21H25NO5	406.1403068	6.169216667	C16708	Isoquinoline alkaloid biosynthesis(ko00950);;Biosynthesis of alkaloids derived from shikimate pathway(ko01063);;Biosynthesis of secondary metabolites(ko01110)	--	--	--	--	--	--	--	--	--	--
neg_10162	Megestrol acetate	159.7329571	367.784011	910.4485203	3452.272722	17971.51884	315.4726047	1119.212507	1249.409241	1364.822433	2.753319674	0.328841058	0.918464033	unchanged	-2.753319674	0.328841058	0.918464033	unchanged	7.954834105	C24H32O4	813.4644349	6.169216667	C08151	--	LMST02030118	Sterol Lipids [ST]	Steroids [ST02]	C21 steroids (gluco/mineralocorticoids, progestogins) and derivatives [ST0203]	HMDB0014495	3562-63-8	Organic compounds	Lipids and lipid-like molecules	Steroids and steroid derivatives	Pregnane steroids
neg_10179	2-phenylbut-2-enal	15217.147	2719.853099	3626.525416	687.041133	1943.355676	320.7224969	726.2127372	836.3561653	718.0026894	-0.667173836	0.679051222	0.290599225	unchanged	0.667173836	0.679051222	0.290599225	unchanged	1.524503959	C10H10O	291.1394988	6.183766667	--	--	--	--	--	--	HMDB0031619	4411-89-6	Organic compounds	Benzenoids	Benzene and substituted derivatives	Phenylacetaldehydes
neg_1018	Prednisolone	94693.70893	37907.44342	20661.87982	7.63E-09	7.63E-09	75680.85168	8857.52356	23541.49149	48351.31824	-1.778259825	0.099002381	1.155751449	unchanged	1.778259825	0.099002381	1.155751449	unchanged	13.82497713	C21H28O5	381.1733215	10.02745	C07369	--	LMST02030179	Sterol Lipids [ST]	Steroids [ST02]	C21 steroids (gluco/mineralocorticoids, progestogins) and derivatives [ST0203]	HMDB0014998	50-24-8	Organic compounds	Lipids and lipid-like molecules	Steroids and steroid derivatives	Hydroxysteroids
neg_10181	Benzoylsuccinyl-CoA	4193.016616	3244.539879	2585.297059	10994.96891	591.4619547	31711.35166	115597.6161	36484.63401	28871.39105	-3.316315232	0.107788005	1.149768231	unchanged	3.316315232	0.107788005	1.149768231	unchanged	-10.38812161	C16H27N3O	312.1819341	6.183766667	C09820	Toluene degradation(ko00623);;Metabolic pathways(ko01100);;Microbial metabolism in diverse environments(ko01120);;Degradation of aromatic compounds(ko01220)	--	--	--	--	--	--	--	--	--	--
neg_10187	Gibberellin A24	14172.87628	7803.335676	8874.322436	5481.263542	7223.355999	7842.808266	7838.495893	5581.923804	5248.926358	-0.147623746	0.66927834	0.304117817	unchanged	0.147623746	0.66927834	0.304117817	unchanged	11.00286203	C20H26O5	391.1800358	6.183766667	C11861	Diterpenoid biosynthesis(ko00904);;Metabolic pathways(ko01100);;Biosynthesis of secondary metabolites(ko01110)	LMPR0104170018	Prenol Lipids [PR]	Isoprenoids [PR01]	C20 isoprenoids (diterpenes) [PR0104]	HMDB0303459	--	Organic compounds	Lipids and lipid-like molecules	Prenol lipids	Diterpenoids
neg_10196	Gentamicin C2	4929.611119	43283.29188	13925.7725	19672.76552	114765.0738	18070.03678	16393.58819	13040.72691	16906.12116	1.788617292	0.23822892	1.090375246	unchanged	-1.788617292	0.23822892	1.090375246	unchanged	-5.973484054	C20H41N5O7	484.272499	6.1765	C02033	Neomycin, kanamycin and gentamicin biosynthesis(ko00524);;Biosynthesis of secondary metabolites(ko01110)	--	--	--	--	HMDB0252691	--	Organic compounds	Organic oxygen compounds	Organooxygen compounds	Carbohydrates and carbohydrate conjugates
neg_10219	(4aR,10bS)-Normaritidine	2643.374645	1608.341892	682.2225148	7.63E-09	86.27246246	97.94369862	226.7811161	7743.266618	888.8821603	-1.965112789	0.300421531	0.739551493	unchanged	1.965112789	0.300421531	0.739551493	unchanged	-1.656822207	C16H19NO3	272.1287645	6.1909	C21635	Isoquinoline alkaloid biosynthesis(ko00950);;Biosynthesis of secondary metabolites(ko01110)	--	--	--	--	--	--	--	--	--	--
neg_10260	Canavanine	348.0465253	53.66458047	36843.39815	835.4099103	115.8988947	7.63E-09	207.8003428	188.1492408	151.4385926	5.723427283	0.384079967	0.816840426	unchanged	-5.723427283	0.384079967	0.816840426	unchanged	-37.45946095	C5H12N4O3	197.0590118	6.212433333	C00308	--	--	--	--	--	HMDB0002706	543-38-4	Organic compounds	Organic acids and derivatives	Carboxylic acids and derivatives	Amino acids, peptides, and analogues
neg_10266	Chorismate	0.436531027	7.63E-09	7.63E-09	7.63E-09	7.63E-09	7.63E-09	7.63E-09	7.63E-09	7.63E-09	-23.447451	0.373900966	0.636958479	unchanged	23.447451	0.373900966	0.636958479	unchanged	17.34116788	C10H10O6	261.0210593	6.212433333	C00251	Ubiquinone and other terpenoid-quinone biosynthesis(ko00130);;Phenylalanine, tyrosine and tryptophan biosynthesis(ko00400);;Phenazine biosynthesis(ko00405);;Folate biosynthesis(ko00790);;Biosynthesis of various alkaloids(ko00996);;Biosynthesis of various other secondary metabolites(ko00997);;Biosynthesis of various antibiotics(ko00998);;Biosynthesis of various plant secondary metabolites(ko00999)…	--	--	--	--	HMDB0012199	617-12-9	Organic compounds	Organic acids and derivatives	Carboxylic acids and derivatives	Dicarboxylic acids and derivatives
neg_10276	3'-Amino-3'-deoxy-AMP	9235.809542	76.95680574	205.1031332	73.66935176	7.63E-09	7.63E-09	263.061025	39.46523912	1556.56662	-4.641045304	0.296927194	0.750486533	unchanged	4.641045304	0.296927194	0.750486533	unchanged	13.77960951	C10H15N6O6P	367.086692	6.212433333	C07026	Biosynthesis of various antibiotics(ko00998);;Metabolic pathways(ko01100);;Biosynthesis of secondary metabolites(ko01110)	--	--	--	--	--	--	--	--	--	--
neg_10279	octyl 2-acetamido-2-deoxy-alpha-D-glucopyranoside	8335.566728	6138.778393	6235.847741	2440.481025	2133.764488	2735.479963	2554.502198	1302.346932	1460.391799	0.370452208	0.593924456	0.416402541	unchanged	-0.370452208	0.593924456	0.416402541	unchanged	-42.22181285	C16H31NO6	368.1704701	6.212433333	--	--	--	--	--	--	--	--	--	--	--	--
neg_10295	Terpendole G	2407.404617	3019.505695	2508.837727	1948.532396	3390.639257	1527.344855	921.4941213	263.6913502	311.4358906	1.322561918	0.015390952	1.550546594	unchanged	-1.322561918	0.015390952	1.550546594	unchanged	-26.31148747	C28H37NO4	472.2350528	6.212433333	C20586	Indole diterpene alkaloid biosynthesis(ko00403);;Biosynthesis of secondary metabolites(ko01110)	--	--	--	--	--	--	--	--	--	--
neg_10296	beta-Paxitriol	3316.815026	3748.581235	7020.32849	9675.066975	21330.95805	8631.873487	5330.135515	4912.500482	3410.495742	1.028319282	0.260495122	1.012613986	unchanged	-1.028319282	0.260495122	1.012613986	unchanged	4.04441837	C27H35NO4	482.2565799	6.2053	C20593	Indole diterpene alkaloid biosynthesis(ko00403);;Biosynthesis of secondary metabolites(ko01110)	--	--	--	--	--	--	--	--	--	--
neg_10324	(3Z)-Phycocyanobilin	18688.56153	10972.20134	10861.61543	16131.05526	24768.45589	20674.67456	7768.478813	4689.372574	5429.149158	0.453878536	0.400402155	0.64309009	unchanged	-0.453878536	0.400402155	0.64309009	unchanged	-33.94357416	C33H38N4O6	631.2574374	6.2197	C05786	Porphyrin metabolism(ko00860);;Biosynthesis of secondary metabolites(ko01110)	--	--	--	--	--	--	--	--	--	--
neg_10339	Apigenin	1534.925314	76.88845712	7.63E-09	7.63E-09	7.63E-09	7.63E-09	7.63E-09	7.63E-09	0.28875491	-3.997600902	0.401978846	0.59954481	unchanged	3.997600902	0.401978846	0.59954481	unchanged	-2.174055582	C15H10O5	269.0449599	6.227083333	C01477	Flavonoid biosynthesis(ko00941);;Isoflavonoid biosynthesis(ko00943);;Flavone and flavonol biosynthesis(ko00944);;Biosynthesis of phenylpropanoids(ko01061);;Metabolic pathways(ko01100);;Biosynthesis of secondary metabolites(ko01110)	LMPK12110005	Polyketides [PK]	Flavonoids [PK12]	Flavones and Flavonols [PK1211]	HMDB0002124	520-36-5	Organic compounds	Phenylpropanoids and polyketides	Flavonoids	Flavones
neg_10360	Tetracenomycin A2	4493.585103	718.6939721	598.1452704	7.63E-09	1885.387466	44.94084376	53.31233422	7.63E-09	13.5002087	-0.202303653	0.906200778	0.074890962	unchanged	0.202303653	0.906200778	0.074890962	unchanged	-1.284932578	C23H18O8	421.0923487	6.234483333	C12371	Biosynthesis of type II polyketide products(ko01057);;Metabolic pathways(ko01100);;Biosynthesis of secondary metabolites(ko01110)	--	--	--	--	--	--	--	--	--	--
neg_10368	Dihydroechinofuran	30751.59511	3117.280629	4057.969699	862.5288045	15257.33467	17740.78324	18315.37728	25275.2154	15852.57126	-1.890142632	0.008791639	1.654647155	down	1.890142632	0.008791639	1.654647155	up	-8.521730467	C16H18O3	561.2449924	6.227083333	C18134	Ubiquinone and other terpenoid-quinone biosynthesis(ko00130)	--	--	--	--	--	--	--	--	--	--
neg_10382	Morphine	16526.26574	3251.186117	5674.156363	1250.254571	6565.387063	1355.033711	4061.861482	5704.623552	6709.25798	-0.715293417	0.384145432	0.622573901	unchanged	0.715293417	0.384145432	0.622573901	unchanged	-4.561549156	C17H19NO3	330.1333957	6.241883333	C01516	Isoquinoline alkaloid biosynthesis(ko00950);;Drug metabolism - cytochrome P450(ko00982);;Biosynthesis of alkaloids derived from shikimate pathway(ko01063);;Metabolic pathways(ko01100);;Biosynthesis of secondary metabolites(ko01110);;Neuroactive ligand-receptor interaction(ko04080)	--	--	--	--	HMDB0014440	57-27-2	Organic compounds	Alkaloids and derivatives	Morphinans	--
neg_10395	5''-Phosphoribostamycin	3986.226255	278.8556566	1937.15335	25.08036054	7.63E-09	605.6405286	792.6680655	240.1785107	234.3846441	-1.064550307	0.496372028	0.498430144	unchanged	1.064550307	0.496372028	0.498430144	unchanged	-8.853935935	C17H35N4O13P	579.187297	6.249016667	C18004	Neomycin, kanamycin and gentamicin biosynthesis(ko00524);;Biosynthesis of secondary metabolites(ko01110)	--	--	--	--	--	--	--	--	--	--
neg_10397	5-Oxoavermectin ''2a'' aglycone	523.8857372	3373.925498	5370.784581	12536.20712	8261.330289	1079.743305	8517.222399	4717.627632	3733.526502	0.991578062	0.186994236	1.029574067	unchanged	-0.991578062	0.186994236	1.029574067	unchanged	45.84343713	C34H48O9	645.3555572	6.249016667	C11970	Biosynthesis of 12-, 14- and 16-membered macrolides(ko00522)	--	--	--	--	--	--	--	--	--	--
neg_10408	Harmaline	10658.75892	1185.386591	7643.449893	7.63E-09	1459.332286	1429.245894	1814.317312	1640.950595	1405.341441	-0.398253004	0.753550615	0.237350369	unchanged	0.398253004	0.753550615	0.237350369	unchanged	-1.32563383	C13H14N2O	259.1085321	6.25615	C06536	Indole alkaloid biosynthesis(ko00901);;Biosynthesis of alkaloids derived from shikimate pathway(ko01063)	--	--	--	--	HMDB0030310	304-21-2	Organic compounds	Alkaloids and derivatives	Harmala alkaloids	--
neg_10410	(+)-Abscisic acid	4418.95554	3914.296051	1002.695352	7.63E-09	912.1717619	2463.969454	14766.19444	5837.763971	1864.605119	-2.010144885	0.135543249	1.046471577	unchanged	2.010144885	0.135543249	1.046471577	unchanged	-2.31595128	C15H20O4	263.128271	6.25615	C06082	Carotenoid biosynthesis(ko00906);;Biosynthesis of plant secondary metabolites(ko01060);;Biosynthesis of terpenoids and steroids(ko01062);;Biosynthesis of plant hormones(ko01070);;Metabolic pathways(ko01100);;Biosynthesis of secondary metabolites(ko01110);;Plant hormone signal transduction(ko04075)	--	--	--	--	HMDB0035140	21293-29-8	Organic compounds	Lipids and lipid-like molecules	Prenol lipids	Sesquiterpenoids
neg_10416	Coenzyme B	1606.418042	297.5353224	30.89490237	7.63E-09	7.63E-09	329.1614731	67.1915061	109.9933575	111.6409965	-2.437832827	0.290334124	0.758543966	unchanged	2.437832827	0.290334124	0.758543966	unchanged	0.211105424	C11H22NO7PS	342.0782557	6.25615	C04628	Methane metabolism(ko00680);;Metabolic pathways(ko01100);;Microbial metabolism in diverse environments(ko01120);;Carbon metabolism(ko01200);;Biosynthesis of cofactors(ko01240)	--	--	--	--	HMDB0304798	--	Organic compounds	Organic acids and derivatives	Carboxylic acids and derivatives	Amino acids, peptides, and analogues
neg_10423	Pelargonidin 3-O-glucoside	131821.5311	41.62465028	545.9097016	7.63E-09	7.63E-09	832.8407608	109.3537684	207.0637618	133.2443525	-7.501737277	0.37108246	0.640859318	unchanged	7.501737277	0.37108246	0.640859318	unchanged	6.087864143	C21H21O10+	432.1088322	6.25615	C12137	Anthocyanin biosynthesis(ko00942);;Metabolic pathways(ko01100);;Biosynthesis of secondary metabolites(ko01110)	LMPK12010016	Polyketides [PK]	Flavonoids [PK12]	Anthocyanidins [PK1201]	HMDB0304718	--	Organic compounds	Phenylpropanoids and polyketides	Stilbenes	--
neg_10431	4beta-methylzymosterol-4alpha-carboxylic acid	7.63E-09	448.6515434	100.3859456	2427.327082	15010.68487	0.717314983	6.154133619	3.321540084	69.71781026	8.13628045	0.295176965	0.982702031	unchanged	-8.13628045	0.295176965	0.982702031	unchanged	-13.02261776	C29H46O3	487.3371377	6.263283333	--	--	--	--	--	--	--	--	--	--	--	--
neg_10458	Isocorypalmine	19153.69578	3347.672715	5021.471847	4107.771587	6726.407292	3927.466783	2579.386471	1450.587766	1527.803043	-0.254693979	0.801158594	0.173903795	unchanged	0.254693979	0.801158594	0.173903795	unchanged	1.599347791	C20H23NO4	340.1559774	6.2707	C04118	Isoquinoline alkaloid biosynthesis(ko00950);;Biosynthesis of alkaloids derived from shikimate pathway(ko01063);;Metabolic pathways(ko01100);;Biosynthesis of secondary metabolites(ko01110)	--	--	--	--	--	--	--	--	--	--
neg_10459	Chlorogenate	1094.861113	56.79042552	7.63E-09	7.63E-09	7.63E-09	7.63E-09	5.392905347	22.35828586	41.07738626	-4.034986773	0.368657594	0.644012657	unchanged	4.034986773	0.368657594	0.644012657	unchanged	0.53817517	C16H18O9	389.064674	6.2707	C00852	Phenylpropanoid biosynthesis(ko00940);;Flavonoid biosynthesis(ko00941);;Stilbenoid, diarylheptanoid and gingerol biosynthesis(ko00945);;Biosynthesis of secondary metabolites(ko01110)	--	--	--	--	HMDB0003164	202650-88-2	Organic compounds	Organic oxygen compounds	Organooxygen compounds	Alcohols and polyols
neg_10462	Hexadecanoylcarnitine	14.54762128	212.2693425	256.5348732	8215.591946	4053.699916	45.84543796	0.403832891	11.63417807	123.3560659	6.345647965	0.196997672	1.180923742	unchanged	-6.345647965	0.196997672	1.180923742	unchanged	-6.542152626	C23H45NO4	444.3304493	6.2707	--	--	--	--	--	--	HMDB0000222	2364-67-2	Organic compounds	Lipids and lipid-like molecules	Fatty Acyls	Fatty acid esters
neg_10466	Urocanate	219.6912579	7.63E-09	70.46270615	147.0881901	7.63E-09	7.63E-09	7.63E-09	7.63E-09	7.63E-09	0.307803593	0.85786424	0.141227803	unchanged	-0.307803593	0.85786424	0.141227803	unchanged	-5.461480347	C6H6N2O2	137.0348971	6.277966667	C00785	Histidine metabolism(ko00340);;Metabolic pathways(ko01100)	--	--	--	--	HMDB0000301	3465-72-3	Organic compounds	Organoheterocyclic compounds	Azoles	Imidazoles
neg_10473	Deisopropylhydroxyatrazine	11349.94275	11730.78766	31334.49747	2116.211065	1065.896916	177260.6772	30510.25661	20175.13234	11427.93053	-2.116727708	0.298554502	0.766266215	unchanged	2.116727708	0.298554502	0.766266215	unchanged	1.785959918	C5H9N5O	355.1601767	6.277966667	C06557	Atrazine degradation(ko00791);;Microbial metabolism in diverse environments(ko01120)	--	--	--	--	--	--	--	--	--	--
neg_10493	phenyl-1-thio-beta-D-galactopyranoside	67.13669937	205.7319794	68.86718481	7.63E-09	7.63E-09	7.63E-09	7.63E-09	109.5203867	68.57965133	0.485080213	0.72958551	0.309539266	unchanged	-0.485080213	0.72958551	0.309539266	unchanged	-13.00785625	C12H16O5S	293.0429734	6.292716667	--	--	--	--	--	--	--	--	--	--	--	--
neg_10495	5-Fluorouridine	1570.520261	115.8333242	7.63E-09	362.2960934	7.63E-09	18.60404554	262.067312	7.63E-09	722.6024374	-2.106495447	0.257526936	0.814099968	unchanged	2.106495447	0.257526936	0.814099968	unchanged	9.472523038	C9H11FN2O6	307.0607995	6.28535	C16633	Drug metabolism - other enzymes(ko00983)	--	--	--	--	HMDB0060396	--	Organic compounds	Nucleosides, nucleotides, and analogues	Pyrimidine nucleosides	--
neg_10497	Isorhamnetin	7.894138528	865.0454537	884.6140053	7.63E-09	7.63E-09	2021.110623	354.7923796	499.4512846	40.4174735	-0.418776208	0.752794549	0.248653379	unchanged	0.418776208	0.752794549	0.248653379	unchanged	6.630805978	C16H12O7	337.0350663	6.292716667	C10084	--	LMPK12110002	Polyketides [PK]	Flavonoids [PK12]	Flavones and Flavonols [PK1211]	HMDB0002655	480-19-3	Organic compounds	Phenylpropanoids and polyketides	Flavonoids	Flavones
neg_10500	5,6-EET	528.3773571	2243.003155	3631.438706	3109.460038	146841.7829	718.6873216	872.1185571	1211.986107	892.5190831	5.527213924	0.367027185	0.854430364	unchanged	-5.527213924	0.367027185	0.854430364	unchanged	-5.842655221	C20H32O3	365.2314767	6.292716667	C14768	Arachidonic acid metabolism(ko00590);;Metabolic pathways(ko01100);;Vascular smooth muscle contraction(ko04270);;Serotonergic synapse(ko04726);;Inflammatory mediator regulation of TRP channels(ko04750);;Ovarian steroidogenesis(ko04913)	LMFA03080002	Fatty Acyls [FA]	Eicosanoids [FA03]	Epoxyeicosatrienoic acids [FA0308]	HMDB0002190	81246-84-6	Organic compounds	Lipids and lipid-like molecules	Fatty Acyls	Fatty acids and conjugates
neg_10511	APGPR Enterostatin	12145.33543	8783.979681	14000.22332	6169.599098	11696.13315	3882.952399	6296.333461	5542.956326	5510.008525	0.606301526	0.165001548	1.060203306	unchanged	-0.606301526	0.165001548	1.060203306	unchanged	22.95140077	C21H36N8O6	531.2565724	6.292716667	--	--	--	--	--	--	HMDB0006117	117830-79-2	Organic compounds	Benzenoids	Benzene and substituted derivatives	Benzoyl derivatives
neg_10515	PS(12:0/16:0)	304.8913198	185.8962517	358.6320167	661.6463603	596.1083162	115.3950132	1402.209653	3251.634332	1872.929005	-1.624648801	0.17629802	0.969810501	unchanged	1.624648801	0.17629802	0.969810501	unchanged	6.384834791	C34H66NO10P	714.4161734	6.28535	--	--	LMGP03010942	Glycerophospholipids [GP]	Glycerophosphoserines [GP03]	Diacylglycerophosphoserines [GP0301]	--	--	--	--	--	--
neg_10516	Avermectin A2b monosaccharide	11580.60589	6148.830611	7746.671036	4679.820989	13432.98524	2845.975587	113145.2026	47845.15322	56943.4361	-2.537917643	0.121041625	1.1089507	unchanged	2.537917643	0.121041625	1.1089507	unchanged	-2.184220985	C41H62O12	745.4152206	6.28535	C11958	Biosynthesis of 12-, 14- and 16-membered macrolides(ko00522)	--	--	--	--	--	--	--	--	--	--
neg_10519	Avermectin B1a	7077.390589	6165.987066	7019.18032	2016.065394	6829.323059	3861.93549	43010.05325	12054.06709	15105.71561	-1.558430899	0.200604778	0.915615522	unchanged	1.558430899	0.200604778	0.915615522	unchanged	-11.64291416	C48H72O14	907.4514499	6.28535	C11983	Biosynthesis of 12-, 14- and 16-membered macrolides(ko00522);;Metabolic pathways(ko01100);;Biosynthesis of secondary metabolites(ko01110)	LMPK04000024	Polyketides [PK]	Macrolides and lactone polyketides [PK04]	--	--	--	--	--	--	--
neg_10522	Ethyl 7-octenoate	283.0343331	16.43975082	7.63E-09	7.63E-09	7.63E-09	7.63E-09	0.207773887	7.63E-09	0.257296508	-3.786157265	0.405895607	0.594443823	unchanged	3.786157265	0.405895607	0.594443823	unchanged	1.583470827	C10H18O2	191.105617	6.299983333	--	--	--	--	--	--	--	--	--	--	--	--
neg_10524	Stavudine	11501.68946	7.63E-09	7.63E-09	7.63E-09	7.63E-09	75885.67096	41582.50495	51320.14614	40178.24173	-42.39350619	0.013096201	1.678001165	unchanged	42.39350619	0.013096201	1.678001165	unchanged	10.23639268	C10H12N2O4	245.0566685	6.299983333	C07312	--	--	--	--	--	HMDB0014787	3056-17-5	Organic compounds	Nucleosides, nucleotides, and analogues	Nucleoside and nucleotide analogues	--
neg_10527	2,7,4'-Trihydroxyisoflavanone	3621.882373	176.0431347	25.84535464	7.63E-09	7.63E-09	7.63E-09	206.5526186	286.177838	1058.710676	-4.357532753	0.216661719	0.889443481	unchanged	4.357532753	0.216661719	0.889443481	unchanged	4.997439014	C15H12O5	271.0625567	6.299983333	C15567	Isoflavonoid biosynthesis(ko00943);;Metabolic pathways(ko01100);;Biosynthesis of secondary metabolites(ko01110)	--	--	--	--	HMDB0304047	--	Organic compounds	Phenylpropanoids and polyketides	Isoflavonoids	Isoflavans
neg_10529	decoyinine	1112.180265	156.4767577	143.2699959	7.63E-09	7.63E-09	7.63E-09	7.63E-09	32.92854289	22.42151708	-1.639715894	0.515426062	0.463232843	unchanged	1.639715894	0.515426062	0.463232843	unchanged	2.431592819	C11H13N5O4	314.0668339	6.299983333	--	--	--	--	--	--	--	--	--	--	--	--
neg_10531	Melicopicine	573.2185861	0.683630572	1.836347058	7.63E-09	7.63E-09	46.87287635	10.97404855	3.512277707	30.56925701	-7.722190475	0.296261018	0.751282621	unchanged	7.722190475	0.296261018	0.751282621	unchanged	3.364329475	C18H19NO5	350.1020978	6.299983333	C10722	Biosynthesis of various alkaloids(ko00996);;Biosynthesis of alkaloids derived from shikimate pathway(ko01063);;Biosynthesis of secondary metabolites(ko01110)	--	--	--	--	--	--	--	--	--	--
neg_10536	Triamcinolone Diacetate	1895165.708	55468.64723	87449.60244	125949.0524	238566.0421	2712427.281	1416913.226	1789778.682	1471764.761	-3.871846672	0.001465479	1.89675611	down	3.871846672	0.001465479	1.89675611	up	-7.677479037	C25H31FO8	477.1893484	6.299983333	C08184	--	--	--	--	--	HMDB0014758	124-94-7	Organic compounds	Lipids and lipid-like molecules	Steroids and steroid derivatives	Hydroxysteroids
neg_10538	Nebramycin factor 4	68062.80625	7374.615829	10947.83328	2277.536663	2839.324541	25336.92916	31605.01914	34064.31185	32628.79445	-2.709904118	0.010905528	1.655362086	unchanged	2.709904118	0.010905528	1.655362086	unchanged	-8.041975813	C19H38N6O11	547.2302917	6.299983333	C18000	Neomycin, kanamycin and gentamicin biosynthesis(ko00524);;Biosynthesis of secondary metabolites(ko01110)	--	--	--	--	--	--	--	--	--	--
neg_10539	20-Oxo-5-O-beta-mycaminosyltylactone	635.3269742	262991.2308	9124.874504	2027.735872	6772.949706	51.08836017	538.8708119	962.5921042	302.4864305	7.139570123	0.357343605	0.866587582	unchanged	-7.139570123	0.357343605	0.866587582	unchanged	36.67904399	C31H51NO9	580.3704294	6.299983333	C20760	Biosynthesis of 12-, 14- and 16-membered macrolides(ko00522);;Metabolic pathways(ko01100);;Biosynthesis of secondary metabolites(ko01110)	--	--	--	--	--	--	--	--	--	--
neg_10542	Trypanothione disulfide	1562.588166	467.9569057	1656.72206	9.180525888	89.49498366	322.1612753	831.2733045	23.19997095	1369.242547	-0.563933495	0.600357616	0.425784988	unchanged	0.563933495	0.600357616	0.425784988	unchanged	-44.94655006	C27H47N9O10S2	742.2309791	6.299983333	C03170	Glutathione metabolism(ko00480);;Metabolic pathways(ko01100)	--	--	--	--	HMDB0060521	--	Organic compounds	Organic acids and derivatives	Carboxylic acids and derivatives	Amino acids, peptides, and analogues
neg_10567	Lysyl-Threonine	3629.025977	14739.45574	11091.88638	5673.977034	7130.97982	2107.130569	2573.319547	2520.096561	2087.11473	1.902648874	0.039256953	1.691138416	unchanged	-1.902648874	0.039256953	1.691138416	unchanged	-10.25704434	C10H21N3O4	553.3151932	6.30725	--	--	--	--	--	--	HMDB0028961	97791-84-9	Organic compounds	Organic acids and derivatives	Carboxylic acids and derivatives	Amino acids, peptides, and analogues
neg_10575	Abscisic alcohol	10741.48547	2136.514085	5280.169934	1445.430569	261.1191539	961.6872299	1640.934249	880.0224844	828.530797	-0.400473195	0.752907005	0.225976628	unchanged	0.400473195	0.752907005	0.225976628	unchanged	-0.977341936	C15H22O3	295.1548529	6.321916667	C13456	Carotenoid biosynthesis(ko00906)	--	--	--	--	HMDB0039635	113472-20-1	Organic compounds	Lipids and lipid-like molecules	Prenol lipids	Sesquiterpenoids
neg_10584	20-OH-Leukotriene B4	496.9772936	2418.722503	3261.636299	7680.165417	52561.71466	502.0517812	1334.333704	2724.58422	1161.967088	3.727726778	0.296475233	0.980155243	unchanged	-3.727726778	0.296475233	0.980155243	unchanged	-43.12566208	C20H32O5	749.4177712	6.321916667	C04853	Arachidonic acid metabolism(ko00590)	--	--	--	--	HMDB0001509	79516-82-8	Organic compounds	Lipids and lipid-like molecules	Fatty Acyls	Eicosanoids
neg_10586	Lisinopril	7220.337944	3418.014923	6882.754478	3800.458649	7784.278394	40004.04697	7889.78774	5420.675345	6072.401094	-1.283775335	0.307916281	0.752536526	unchanged	1.283775335	0.307916281	0.752536526	unchanged	-14.92031372	C21H31N3O5	855.4388529	6.321916667	--	--	--	--	--	--	HMDB0001938	83915-83-7	Organic compounds	Organic acids and derivatives	Carboxylic acids and derivatives	Amino acids, peptides, and analogues
neg_10599	Tylactone	675.2456279	156.4168864	83.98253955	1588.882427	5503.055792	7.63E-09	728.0087514	1328.349105	3562.238982	0.542260248	0.703210832	0.333759386	unchanged	-0.542260248	0.703210832	0.333759386	unchanged	-2.671635756	C23H38O5	393.2635945	6.32905	C12000	Biosynthesis of 12-, 14- and 16-membered macrolides(ko00522);;Metabolic pathways(ko01100);;Biosynthesis of secondary metabolites(ko01110)	--	--	--	--	--	--	--	--	--	--
neg_10607	Pristinamycin IA	4222.519202	3881.601051	5708.259968	4554.081645	5619.167454	4488.764836	6341.404181	6100.528058	5903.359831	-0.131241188	0.473912052	0.550549873	unchanged	0.131241188	0.473912052	0.550549873	unchanged	-22.78004575	C45H54N8O10	865.369277	6.32905	C11615	Nonribosomal peptide structures(ko01054)	--	--	--	--	--	--	--	--	--	--
neg_10613	Xanthine	7.63E-09	7.63E-09	162.5468357	7.63E-09	7.63E-09	7.63E-09	7.63E-09	7.63E-09	7.63E-09	32.30993455	0.391002219	0.805402036	unchanged	-32.30993455	0.391002219	0.805402036	unchanged	-2.562802829	C5H4N4O2	151.0257593	6.343583333	C00385	Purine metabolism(ko00230);;Caffeine metabolism(ko00232);;Biosynthesis of plant secondary metabolites(ko01060);;Biosynthesis of alkaloids derived from histidine and purine(ko01065);;Metabolic pathways(ko01100);;Biosynthesis of secondary metabolites(ko01110);;Microbial metabolism in diverse environments(ko01120);;Nucleotide metabolism(ko01232)	--	--	--	--	HMDB0000292	69-89-6	Organic compounds	Organoheterocyclic compounds	Imidazopyrimidines	Purines and purine derivatives
neg_10642	PC(18:3(6Z,9Z,12Z)/18:2(9Z,12Z))	12.57973751	645.4816687	1526.070498	13395.11384	4778.45269	1038.12165	5981.473484	13379.16682	8547.542986	-0.187395247	0.858862587	0.144573733	unchanged	0.187395247	0.858862587	0.144573733	unchanged	4.608468877	C44H78NO8P	800.5247654	6.336316667	--	--	LMGP01011653	Glycerophospholipids [GP]	Glycerophosphocholines [GP01]	Diacylglycerophosphocholines [GP0101]	HMDB0008171	--	Organic compounds	Lipids and lipid-like molecules	Glycerophospholipids	Glycerophosphocholines
neg_10669	cis-Resveratrol	1141.80276	598.1062068	114.7776223	7.63E-09	7.63E-09	63.84588835	45.73807487	151.1065748	189.4032363	-0.837079575	0.595941899	0.389607089	unchanged	0.837079575	0.595941899	0.389607089	unchanged	-1.555449535	C14H12O3	227.071013	6.35785	--	--	--	--	--	--	HMDB0034118	61434-67-1	Organic compounds	Phenylpropanoids and polyketides	Stilbenes	--
neg_10676	Fumiquinazoline F	13114.2404	2569.694313	2869.136577	7.63E-09	7.63E-09	326.4927845	68.45811228	75.09895882	140.0799989	-1.013443384	0.632226119	0.340101934	unchanged	1.013443384	0.632226119	0.340101934	unchanged	0.883099406	C21H18N4O2	379.1179599	6.35785	C22145	Biosynthesis of various other secondary metabolites(ko00997);;Metabolic pathways(ko01100);;Biosynthesis of secondary metabolites(ko01110)	--	--	--	--	--	--	--	--	--	--
neg_10693	3-Hydroxy-L-kynurenine	9209.456151	0.100189429	7.63E-09	7.63E-09	7.63E-09	73849.74053	28824.1582	31981.02782	26852.68046	-20.3785171	0.03306671	1.499964529	unchanged	20.3785171	0.03306671	1.499964529	unchanged	9.559797491	C10H12N2O4	245.0565168	6.372516667	C03227	Tryptophan metabolism(ko00380);;Metabolic pathways(ko01100);;Biosynthesis of cofactors(ko01240)	--	--	--	--	HMDB0000684	2922-83-0	Organic compounds	Organic oxygen compounds	Organooxygen compounds	Carbonyl compounds
neg_10707	Phytosphingosine 1-phosphate	12088.06591	11838.10468	15025.96513	20182.27193	49321.36516	7495.616471	14262.21561	6244.425254	6417.314189	1.373010218	0.18286903	1.201565017	unchanged	-1.373010218	0.18286903	1.201565017	unchanged	28.38756893	C18H40NO6P	432.2400032	6.365116667	--	--	LMSP01050003	Sphingolipids [SP]	Sphingoid bases [SP01]	Sphingoid base 1-phosphates [SP0105]	--	--	--	--	--	--
neg_10719	Malvidin 3-O-(acetylglucoside)	449.5295334	7.63E-09	247.4634986	7.63E-09	7.63E-09	7.63E-09	7.63E-09	7.63E-09	7.63E-09	-0.539272067	0.804959174	0.179324528	unchanged	0.539272067	0.804959174	0.179324528	unchanged	-18.42011971	C25H27O13+	556.1099763	6.372516667	--	--	--	--	--	--	--	--	--	--	--	--
neg_10722	Ansamitocin P-3	5966.518705	3316.301735	4905.294789	3842.025545	5029.202149	2015.917198	13790.85256	9909.077283	10274.84434	-0.973599864	0.110934601	1.12939516	unchanged	0.973599864	0.110934601	1.12939516	unchanged	-16.71374282	C32H43ClN2O9	633.2478313	6.365116667	C12045	Biosynthesis of ansamycins(ko01051);;Type I polyketide structures(ko01052);;Biosynthesis of secondary metabolites(ko01110)	--	--	--	--	HMDB0248452	--	Organic compounds	Phenylpropanoids and polyketides	Macrolactams	--
neg_10746	6'''-Deamino-6'''-oxoneomycin C	8801.470522	4428.751977	8196.457482	2345.577471	10503.40877	3387.182355	17832.56066	15433.32032	15796.10122	-0.943760111	0.11564565	1.097657145	unchanged	0.943760111	0.11564565	1.097657145	unchanged	30.09849091	C23H43N5O14	658.2973128	6.379783333	C17589	Neomycin, kanamycin and gentamicin biosynthesis(ko00524);;Biosynthesis of secondary metabolites(ko01110)	--	--	--	--	--	--	--	--	--	--
neg_10762	D-Lysopine	67.80149737	1331.550484	1008.103842	35.56108693	516.3243305	7.63E-09	2378.232041	214.9806519	60.45602973	0.409379777	0.751604741	0.248510714	unchanged	-0.409379777	0.751604741	0.248510714	unchanged	15.33278268	C9H18N2O4	263.1282044	6.386933333	C04020	Lysine degradation(ko00310)	--	--	--	--	--	--	--	--	--	--
neg_1077	Ethyl 9-hexadecenoate	1955.879861	6070.809476	4200.675369	7.63E-09	7.63E-09	7150.962168	1754.668054	4591.255403	4318.59203	-0.622839084	0.479201433	0.596423397	unchanged	0.622839084	0.479201433	0.596423397	unchanged	-2.636524948	C18H34O2	327.253339	10.07103333	--	--	LMFA07010633	Fatty Acyls [FA]	Fatty esters [FA07]	Short fatty esters [FA0710]	HMDB0059871	--	Organic compounds	Lipids and lipid-like molecules	Fatty Acyls	Fatty acid esters
neg_10771	20-carboxy-LTB4	7705.23176	11025.18881	16482.86686	10948.52119	23711.72665	6820.324353	5593.361098	3935.000235	3949.974587	1.472479956	0.04184977	1.646052651	unchanged	-1.472479956	0.04184977	1.646052651	unchanged	-1.313217743	C20H30O6	365.1964813	6.394066667	--	--	LMFA03020016	Fatty Acyls [FA]	Eicosanoids [FA03]	Leukotrienes [FA0302]	HMDB0006059	80434-82-8	Organic compounds	Lipids and lipid-like molecules	Fatty Acyls	Fatty acids and conjugates
neg_10773	Perillic acid	8884.776008	13733.98189	16922.71738	9422.469382	2744.940649	6007.400125	5497.931203	5630.510964	7738.077274	0.665092175	0.28973136	0.958641823	unchanged	-0.665092175	0.28973136	0.958641823	unchanged	2.008557362	C10H14O2	377.1976295	6.394066667	C11924	Limonene and pinene degradation(ko00903)	LMPR0102090041	Prenol Lipids [PR]	Isoprenoids [PR01]	C10 isoprenoids (monoterpenes) [PR0102]	HMDB0004586	7694-45-3	Organic compounds	Lipids and lipid-like molecules	Prenol lipids	Monoterpenoids
neg_10782	Canthaxanthin	1797.808	1512.039842	1468.840726	2508.086305	1667.77736	6283.240717	12644.91165	8104.125714	6229.99962	-1.970526101	0.039803498	1.434434445	unchanged	1.970526101	0.039803498	1.434434445	unchanged	-5.953375262	C40H52O2	599.3627721	6.394066667	C08583	Carotenoid biosynthesis(ko00906);;Biosynthesis of secondary metabolites(ko01110)	LMPR01070264	Prenol Lipids [PR]	Isoprenoids [PR01]	C40 isoprenoids (tetraterpenes) [PR0107]	HMDB0003154	514-78-3	Organic compounds	Lipids and lipid-like molecules	Prenol lipids	Tetraterpenoids
neg_10825	7-Deoxyloganate	920.4885508	365.8541244	483.9724848	7.63E-09	7.63E-09	52.30471764	58.63520088	108.1785166	171.5610147	-0.303684034	0.817638236	0.168556909	unchanged	0.303684034	0.817638236	0.168556909	unchanged	0.224212228	C16H24O9	381.1167809	6.408583333	C11636	Monoterpenoid biosynthesis(ko00902);;Biosynthesis of secondary metabolites(ko01110)	--	--	--	--	--	--	--	--	--	--
neg_10840	Lysyl-Valine	123.7064002	5620.958861	8757.019434	349.879977	50.60394829	860.6942292	1274.208622	533.170522	819.2220129	2.354953213	0.255156257	1.049641921	unchanged	-2.354953213	0.255156257	1.049641921	unchanged	6.879833991	C11H23N3O3	280.1450297	6.423116667	--	--	--	--	--	--	HMDB0028964	20556-11-0	Organic compounds	Organic acids and derivatives	Carboxylic acids and derivatives	Amino acids, peptides, and analogues
neg_10855	O-Methylandrocymbine	4853.04314	4645.257557	6932.685543	962.8721194	1241.51825	3059.019091	4912.489292	3004.241901	6472.059784	-0.372350643	0.552366871	0.521517253	unchanged	0.372350643	0.552366871	0.521517253	unchanged	-8.593062635	C22H27NO5	384.1783366	6.41585	C16709	Isoquinoline alkaloid biosynthesis(ko00950);;Biosynthesis of alkaloids derived from shikimate pathway(ko01063);;Biosynthesis of secondary metabolites(ko01110)	--	--	--	--	--	--	--	--	--	--
neg_10871	Dihydrostreptomycin 6-phosphate	7630.209423	3267.777741	5192.696853	1541.981519	5155.389481	2795.103265	8825.552403	10415.92931	13413.41392	-1.185032415	0.050124099	1.326463909	unchanged	1.185032415	0.050124099	1.326463909	unchanged	-28.66498358	C21H42N7O15P	708.2268412	6.423116667	C01221	Streptomycin biosynthesis(ko00521);;Metabolic pathways(ko01100);;Biosynthesis of secondary metabolites(ko01110)	--	--	--	--	--	--	--	--	--	--
neg_1088	Rhodopinal	241.1688131	371.3249514	1105.473261	7.63E-09	7.63E-09	67.03438497	148.2404796	217.2651704	438.8367035	0.730536401	0.618397802	0.458223826	unchanged	-0.730536401	0.618397802	0.458223826	unchanged	7.738205799	C40H56O2	603.4018309	10.0926	C16270	Carotenoid biosynthesis(ko00906)	LMPR01070477	Prenol Lipids [PR]	Isoprenoids [PR01]	C40 isoprenoids (tetraterpenes) [PR0107]	--	--	--	--	--	--
neg_10882	4-Fluoromuconolactone	7.63E-09	20.00019312	7.63E-09	7.63E-09	7.63E-09	7.63E-09	7.63E-09	7.63E-09	12.329958	1.019774139	0.670792736	0.364621393	unchanged	-1.019774139	0.670792736	0.364621393	unchanged	3.16613607	C6H5FO4	319.0281106	6.430383333	C16476	Fluorobenzoate degradation(ko00364);;Metabolic pathways(ko01100);;Microbial metabolism in diverse environments(ko01120)	--	--	--	--	--	--	--	--	--	--
neg_10898	3beta-Hydroxy-9beta-pimara-7,15-diene-19,6beta-olide	6026.727536	3770.175661	5535.701168	1483.947852	875.8340414	4193.748426	2142.247205	1786.288831	2069.003026	-0.153401385	0.816406814	0.191080681	unchanged	0.153401385	0.816406814	0.191080681	unchanged	-15.25487979	C20H28O3	337.1736889	6.437516667	C18016	Diterpenoid biosynthesis(ko00904);;Biosynthesis of secondary metabolites(ko01110)	--	--	--	--	--	--	--	--	--	--
neg_10903	octyl beta-1,6-D-galactofuranosyl-alpha-D-glucopyranoside	78321.76271	50051.89793	86077.72839	87816.58794	126426.8013	134229.2919	49607.51813	56824.7154	50595.31016	0.244938548	0.559410075	0.446799854	unchanged	-0.244938548	0.559410075	0.446799854	unchanged	3.914724845	C20H38O11	489.2125916	6.437516667	--	--	--	--	--	--	--	--	--	--	--	--
neg_10917	Dapdiamide A	4232.368962	6752.798043	5002.826679	786.3596175	3484.059809	1243.102212	1052.469409	1845.685022	799.4212812	1.126873532	0.191224722	1.089843787	unchanged	-1.126873532	0.191224722	1.089843787	unchanged	9.412859606	C12H20N4O5	299.1389185	6.4511	C20962	Biosynthesis of various antibiotics(ko00998);;Metabolic pathways(ko01100);;Biosynthesis of secondary metabolites(ko01110)	--	--	--	--	--	--	--	--	--	--
neg_10918	N4-Acetylcytidine	1639.770344	151.373741	101.9872756	7.63E-09	7.63E-09	305.0098984	1430.568334	2459.129598	1976.910257	-4.624384441	0.013623206	1.650697113	unchanged	4.624384441	0.013623206	1.650697113	unchanged	-18.79615506	C11H15N3O6	330.0889294	6.4511	C22293	--	--	--	--	--	HMDB0005923	3768-18-1	Organic compounds	Nucleosides, nucleotides, and analogues	Pyrimidine nucleosides	--
neg_10935	2-Aminovalienone	18095.24226	17594.70936	23843.00437	14227.10056	14374.15253	7006.61205	6918.326385	9125.926924	6754.902073	0.870029831	0.03995593	1.412495026	unchanged	-0.870029831	0.03995593	1.412495026	unchanged	-13.17505732	C7H11NO4	405.2245949	6.458366667	C21248	Acarbose and validamycin biosynthesis(ko00525);;Biosynthesis of secondary metabolites(ko01110)	--	--	--	--	--	--	--	--	--	--
neg_10951	di-trans,poly-cis-pentaprenyl diphosphate	1252231.519	122837.5358	154752.2764	324233.847	591613.9178	1450865.041	720149.9124	1042760.822	764258.5941	-1.809833087	0.003967534	1.71194865	down	1.809833087	0.003967534	1.71194865	up	9.424687206	C25H44O7P2	563.2593143	6.458366667	C17435	--	--	--	--	--	--	--	--	--	--	--
neg_10959	Hypoxanthine	7.63E-09	7.63E-09	130.7460807	7.63E-09	7.63E-09	7.63E-09	7.63E-09	7.63E-09	7.63E-09	31.99584678	0.391002219	0.805402036	unchanged	-31.99584678	0.391002219	0.805402036	unchanged	-0.755046104	C5H4N4O	135.0311316	6.473033333	C00262	Purine metabolism(ko00230);;Metabolic pathways(ko01100);;Nucleotide metabolism(ko01232)	--	--	--	--	HMDB0000157	68-94-0	Organic compounds	Organoheterocyclic compounds	Imidazopyrimidines	Purines and purine derivatives
neg_1096	3-Hexaprenyl-4,5-dihydroxybenzoate	5470.406303	1168.833664	4556.10747	7.63E-09	7.63E-09	1102.576772	1808.631455	2269.10129	2308.423051	-0.856708996	0.413137683	0.659579615	unchanged	0.856708996	0.413137683	0.659579615	unchanged	-30.69992355	C37H54O4	561.3776681	10.12128333	C05200	--	--	--	--	--	HMDB0001063	63975-40-6	Organic compounds	Lipids and lipid-like molecules	Prenol lipids	Polyprenylphenols
neg_10960	2-(4-Hydroxyphenyl)ethanol	318.8074389	7.63E-09	569.7052535	7.63E-09	7.63E-09	7.63E-09	7.63E-09	7.63E-09	7.63E-09	1.159458512	0.639506531	0.414487578	unchanged	-1.159458512	0.639506531	0.414487578	unchanged	-1.709985674	C8H10O2	137.060567	6.473033333	--	--	--	--	--	--	HMDB0004284	501-94-0	Organic compounds	Benzenoids	Phenols	Tyrosols and derivatives
neg_10964	Inosine	938.4708738	7.63E-09	7.63E-09	1.201338796	7.63E-09	7.63E-09	0.795194759	1.568957358	8.056359645	-9.303527956	0.368659675	0.644168594	unchanged	9.303527956	0.368659675	0.644168594	unchanged	-21.78323503	C10H12N4O5	267.0676534	6.46575	C00294	Purine metabolism(ko00230);;Metabolic pathways(ko01100);;Nucleotide metabolism(ko01232);;ABC transporters(ko02010)	--	--	--	--	HMDB0000195	58-63-9	Organic compounds	Nucleosides, nucleotides, and analogues	Purine nucleosides	--
neg_10972	Tetracenomycin E	942.2662908	7.342163124	455.6001102	7.63E-09	7.63E-09	21.30614693	24.18484964	19.75054366	1.165987354	-0.801627408	0.704935955	0.275232943	unchanged	0.801627408	0.704935955	0.275232943	unchanged	12.16254756	C22H16O8	407.0822044	6.473033333	C12370	Biosynthesis of type II polyketide products(ko01057);;Metabolic pathways(ko01100);;Biosynthesis of secondary metabolites(ko01110)	--	--	--	--	--	--	--	--	--	--
neg_10974	delta-Tocotrienol	3290.618332	5946.26026	11274.86823	8064.602541	36282.7737	4300.468814	3254.325609	2971.982561	1918.869979	2.290027441	0.180701617	1.226948865	unchanged	-2.290027441	0.180701617	1.226948865	unchanged	-16.12115109	C27H40O2	431.265843	6.473033333	C14156	Ubiquinone and other terpenoid-quinone biosynthesis(ko00130);;Metabolic pathways(ko01100);;Biosynthesis of secondary metabolites(ko01110)	LMPR02020056	Prenol Lipids [PR]	Quinones and hydroquinones [PR02]	Vitamin E [PR0202]	HMDB0030008	25612-59-3	Organic compounds	Lipids and lipid-like molecules	Prenol lipids	Quinone and hydroquinone lipids
neg_10989	3-METHOXYCATECHOL	7.63E-09	7.63E-09	691.4488661	7.63E-09	7.63E-09	7.63E-09	7.63E-09	7.63E-09	7.63E-09	34.39870164	0.391002219	0.805402036	unchanged	-34.39870164	0.391002219	0.805402036	unchanged	-2.353650863	C7H8O3	139.0397381	6.480166667	--	--	--	--	--	--	--	--	--	--	--	--
neg_10990	3-METHYLORSELLINIC ACID	157.8816393	7.63E-09	1620.407743	7.63E-09	7.63E-09	7.63E-09	7.63E-09	7.63E-09	7.63E-09	3.68136967	0.425010228	0.748928363	unchanged	-3.68136967	0.425010228	0.748928363	unchanged	-0.516644629	C9H10O4	181.0505383	6.480166667	--	--	--	--	--	--	--	--	--	--	--	--
neg_11003	Dhurrin	6398.372531	1021.204356	34.10817668	7.63E-09	7.63E-09	4047.467523	1499.891584	336.0580559	440.7854004	-3.269720389	0.124044357	1.098531764	unchanged	3.269720389	0.124044357	1.098531764	unchanged	1.762084838	C14H17NO7	356.0992529	6.480166667	C05143	Cyanoamino acid metabolism(ko00460);;Metabolic pathways(ko01100);;Biosynthesis of secondary metabolites(ko01110)	--	--	--	--	HMDB0060471	499-20-7	Organic compounds	Organic oxygen compounds	Organooxygen compounds	Carbohydrates and carbohydrate conjugates
neg_11007	Vindoline	137336.6203	12239.83401	22385.07031	19064.42134	8222.875834	424642.2074	409563.846	442172.7127	464356.2291	-4.600956412	0.003890063	1.830951931	down	4.600956412	0.003890063	1.830951931	up	18.18846405	C25H32N2O6	491.2037361	6.480166667	C01626	Indole alkaloid biosynthesis(ko00901);;Biosynthesis of alkaloids derived from shikimate pathway(ko01063);;Metabolic pathways(ko01100);;Biosynthesis of secondary metabolites(ko01110)	--	--	--	--	HMDB0259814	--	Organic compounds	Alkaloids and derivatives	Plumeran-type alkaloids	--
neg_11025	2-Amino-5-epi-valiolone	42.75572194	148.186732	7.63E-09	7.63E-09	7.63E-09	7.63E-09	26.50749808	7.63E-09	7.63E-09	1.419183011	0.581482264	0.515842681	unchanged	-1.419183011	0.581482264	0.515842681	unchanged	-16.27273708	C7H13NO5	212.050931	6.494566667	C21247	Acarbose and validamycin biosynthesis(ko00525);;Biosynthesis of secondary metabolites(ko01110)	--	--	--	--	--	--	--	--	--	--
neg_11029	2-Formaminobenzoylacetate	49.08592748	7.63E-09	7.63E-09	7.63E-09	7.63E-09	7.63E-09	7.63E-09	7.63E-09	7.63E-09	-30.26053236	0.373900966	0.636958479	unchanged	30.26053236	0.373900966	0.636958479	unchanged	-18.7438145	C10H9NO4	228.0239446	6.494566667	C05835	Tryptophan metabolism(ko00380)	--	--	--	--	--	--	--	--	--	--
neg_11030	3-HYDROXYFLAVONE	2310.286165	19.52321387	60.95793934	9.436563023	7.63E-09	179.6332569	390.309652	324.3000465	1884.377736	-5.500678486	0.089996143	1.216827397	unchanged	5.500678486	0.089996143	1.216827397	unchanged	0.321110553	C15H10O3	237.0557942	6.4873	--	--	--	--	--	--	HMDB0031816	577-85-5	Organic compounds	Phenylpropanoids and polyketides	Flavonoids	Flavones
neg_11031	C20817	890.1453609	7.63E-09	91.63730153	7.63E-09	7.63E-09	7.63E-09	7.63E-09	7.63E-09	14.76826138	-2.981845111	0.425056951	0.570544261	unchanged	2.981845111	0.425056951	0.570544261	unchanged	0.505155349	C9H14N2O3S	275.0708324	6.4873	C20817	Carbapenem biosynthesis(ko00332);;Biosynthesis of secondary metabolites(ko01110)	--	--	--	--	--	--	--	--	--	--
neg_1106	16-phenoxy tetranor Prostaglandin A2	65902.60136	10475.05523	28454.07945	7.63E-09	7.63E-09	88190.91493	23266.20108	44135.97816	58308.63266	-2.523568002	0.009867448	1.619997834	down	2.523568002	0.009867448	1.619997834	up	7.110753768	C22H26O5	369.1733797	10.1427	--	--	--	--	--	--	--	--	--	--	--	--
neg_11120	Rhodopinal glucoside	19618.0233	32876.10325	34298.04782	40040.72297	39894.12939	25115.72758	14663.1671	23816.59091	154967.9515	-0.37324748	0.707516158	0.285948417	unchanged	0.37324748	0.707516158	0.285948417	unchanged	-13.60216164	C46H66O7	765.4403196	6.509216667	C16271	Carotenoid biosynthesis(ko00906)	LMPR01070483	Prenol Lipids [PR]	Isoprenoids [PR01]	C40 isoprenoids (tetraterpenes) [PR0107]	--	--	--	--	--	--
neg_11124	Stevioside	18320.29225	20647.40999	18663.95923	111023.5295	39967.60955	12369.00583	26108.41631	15075.33779	8080.664555	1.572985667	0.241626006	1.070705233	unchanged	-1.572985667	0.241626006	1.070705233	unchanged	38.90984721	C38H60O18	849.4074662	6.509216667	C09189	Diterpenoid biosynthesis(ko00904);;Biosynthesis of terpenoids and steroids(ko01062);;Biosynthesis of secondary metabolites(ko01110)	LMPR01040119	Prenol Lipids [PR]	Isoprenoids [PR01]	C20 isoprenoids (diterpenes) [PR0104]	HMDB0034945	57817-89-7	Organic compounds	Lipids and lipid-like molecules	Prenol lipids	Terpene glycosides
neg_11137	9,10-Epoxy-13-hydroxy-11-octadecenoate	1549.951694	14399.05787	8956.590078	24275.86457	664.0256707	2589.455734	2297.130573	3378.419592	3143.805282	2.21989001	0.151202427	1.290233078	unchanged	-2.21989001	0.151202427	1.290233078	unchanged	-3.833123035	C18H32O4	311.2215863	6.5165	C14834	Linoleic acid metabolism(ko00591)	--	--	--	--	--	--	--	--	--	--
neg_11154	N-ACETYLPROLINE	295.738059	7.63E-09	7.63E-09	7.63E-09	7.63E-09	7.63E-09	7.63E-09	7.63E-09	20.6768338	-32.94896849	0.338399817	0.687345884	unchanged	32.94896849	0.338399817	0.687345884	unchanged	-2.329707327	C7H11NO3	156.0662508	6.5309	--	--	--	--	--	--	HMDB0094701	68-95-1	Organic compounds	Organic acids and derivatives	Carboxylic acids and derivatives	Amino acids, peptides, and analogues
neg_11173	Coproporphyrinogen I	7502.09811	3234.551291	4779.919788	2713.792705	5267.797331	128650.3169	5002.623562	3635.801709	4165.823209	-2.897175965	0.355805901	0.68485828	unchanged	2.897175965	0.355805901	0.68485828	unchanged	-5.272069824	C36H44N4O8	681.287101	6.5309	C05768	Porphyrin metabolism(ko00860);;Metabolic pathways(ko01100);;Biosynthesis of secondary metabolites(ko01110)	--	--	--	--	HMDB0002158	31110-56-2	Organic compounds	Organoheterocyclic compounds	Tetrapyrroles and derivatives	Porphyrins
neg_11179	2-Amino-5-hydroxyl-4-hydroxylamino-6-nitrotoluene	10.05575107	7.63E-09	7.63E-09	7.63E-09	7.63E-09	7.63E-09	7.63E-09	7.63E-09	7.63E-09	-27.97324373	0.373900966	0.636958479	unchanged	27.97324373	0.373900966	0.636958479	unchanged	15.21350731	C7H9N3O4	234.0317355	6.538166667	C16414	Nitrotoluene degradation(ko00633)	--	--	--	--	--	--	--	--	--	--
neg_11192	CDP-DG(18:0/20:4(5Z,8Z,11Z,14Z))	12929.05364	4708.393592	13562.72827	33183.591	36892.50325	15933.48297	12543.42464	18670.11794	27156.83925	0.340240113	0.60292322	0.46404007	unchanged	-0.340240113	0.60292322	0.46404007	unchanged	1.067169909	C50H85N3O15P2	1064.516092	6.552566667	--	--	LMGP13010017	Glycerophospholipids [GP]	CDP-Glycerols [GP13]	CDP-diacylglycerols [GP1301]	HMDB0006982	--	Organic compounds	Lipids and lipid-like molecules	Glycerophospholipids	CDP-glycerols
neg_11199	Capric acid	7.63E-09	7.63E-09	7.63E-09	7.63E-09	7.63E-09	56.94531824	7.63E-09	7.63E-09	7.63E-09	-30.47480012	0.373900966	0.660345075	unchanged	30.47480012	0.373900966	0.660345075	unchanged	-2.64900761	C10H20O2	171.1385974	6.5453	--	--	LMFA01010010	Fatty Acyls [FA]	Fatty Acids and Conjugates [FA01]	Straight chain fatty acids [FA0101]	HMDB0000511	334-48-5	Organic compounds	Lipids and lipid-like molecules	Fatty Acyls	Fatty acids and conjugates
neg_11200	C20821	283.094946	9282.640642	484.7114833	7.63E-09	7.63E-09	1791.275989	1452.998044	7.63E-09	669.0281163	1.5407444	0.535508286	0.581087055	unchanged	-1.5407444	0.535508286	0.581087055	unchanged	-3.738009098	C8H9NO3	202.02702	6.5453	C20821	Carbapenem biosynthesis(ko00332);;Biosynthesis of secondary metabolites(ko01110)	--	--	--	--	--	--	--	--	--	--
neg_11209	menaquinone	12953.29617	19302.53015	1130.581931	7.63E-09	7.63E-09	9357.523295	4064.512039	2773.930596	3335.46213	-0.346924411	0.800273793	0.222888087	unchanged	0.346924411	0.800273793	0.222888087	unchanged	-0.307423702	C11H8O2	217.0505795	6.5453	C00828	Ubiquinone and other terpenoid-quinone biosynthesis(ko00130);;Metabolic pathways(ko01100);;Biosynthesis of secondary metabolites(ko01110);;Biosynthesis of cofactors(ko01240);;Two-component system(ko02020);;Vitamin digestion and absorption(ko04977)	--	--	--	--	HMDB0001892	58-27-5	Organic compounds	Benzenoids	Naphthalenes	Naphthoquinones
neg_11214	3-Hydroxy-2-methylpyridine-4,5-dicarboxylate	0.114262499	7.63E-09	7.63E-09	7.63E-09	7.63E-09	7.63E-09	7.63E-09	7.63E-09	7.63E-09	-21.51371907	0.373900966	0.636958479	unchanged	21.51371907	0.373900966	0.636958479	unchanged	-15.48957267	C8H7NO5	242.0275732	6.552566667	C04604	Vitamin B6 metabolism(ko00750);;Microbial metabolism in diverse environments(ko01120)	--	--	--	--	HMDB0006955	--	Organic compounds	Organoheterocyclic compounds	Pyridines and derivatives	Pyridinecarboxylic acids and derivatives
neg_11215	1-(4-Hydroxyphenyl)-1-decene-3,5-dione	454.5975639	1452.197207	21392.53574	7.63E-09	47.06937467	100.9250262	48.27212892	7.63E-09	256.9805721	5.054978673	0.366744348	0.846038964	unchanged	-5.054978673	0.366744348	0.846038964	unchanged	-3.357139317	C16H20O3	259.1330947	6.5453	C17744	Stilbenoid, diarylheptanoid and gingerol biosynthesis(ko00945);;Biosynthesis of secondary metabolites(ko01110)	--	--	--	--	--	--	--	--	--	--
neg_11228	Paspaline	3420.430506	10718.80492	9256.190232	181809.6672	85900.23518	8140.397762	4777.67783	6137.471351	4970.235124	3.711738597	0.201683055	1.169475672	unchanged	-3.711738597	0.201683055	1.169475672	unchanged	-41.65291512	C28H39NO2	466.2787341	6.552566667	C20530	Indole diterpene alkaloid biosynthesis(ko00403);;Metabolic pathways(ko01100);;Biosynthesis of secondary metabolites(ko01110)	--	--	--	--	--	--	--	--	--	--
neg_11242	Avermectin B2b	8796.731828	16108.52628	21330.91597	55106.04131	30763.48207	17190.71008	143158.8508	38685.97112	53243.80454	-0.760264424	0.440851722	0.555560097	unchanged	0.760264424	0.440851722	0.555560097	unchanged	-4.103115857	C47H72O15	875.4762488	6.5453	C11959	Biosynthesis of 12-, 14- and 16-membered macrolides(ko00522)	LMPK04000018	Polyketides [PK]	Macrolides and lactone polyketides [PK04]	--	--	--	--	--	--	--
neg_11251	S-Adenosyl-L-homocysteine	570.0658642	0.170494161	3.107317554	7.63E-09	7.63E-09	7.63E-09	2.376524988	0.85292549	3.257140166	-7.136646974	0.370892577	0.641054301	unchanged	7.136646974	0.370892577	0.641054301	unchanged	3.141581371	C14H20N6O5S	419.0921968	6.559983333	C00021	Cysteine and methionine metabolism(ko00270);;Metabolic pathways(ko01100);;Biosynthesis of amino acids(ko01230);;Biosynthesis of cofactors(ko01240);;Chemical carcinogenesis - reactive oxygen species(ko05208)	--	--	--	--	HMDB0000939	979-92-0	Organic compounds	Organoheterocyclic compounds	Lactones	Gamma butyrolactones
neg_11272	3-(6'-Methylthio)hexylmalic acid	9.927781888	3.371738388	7.63E-09	66.13341915	7.63E-09	7.63E-09	57.5375429	216.5288728	368.5512883	-2.908958433	0.188945404	0.95333093	unchanged	2.908958433	0.188945404	0.95333093	unchanged	-25.21768777	C11H20O5S	285.0711525	6.567116667	C17227	Glucosinolate biosynthesis(ko00966);;2-Oxocarboxylic acid metabolism(ko01210)	--	--	--	--	HMDB0304111	--	Organic compounds	Organic acids and derivatives	Hydroxy acids and derivatives	Medium-chain hydroxy acids and derivatives
neg_11277	10,16-Dihydroxyhexadecanoic acid	9066.24883	56927.76056	64655.02622	241093.121	13205.47421	19768.32859	29351.72494	53942.99775	53672.07057	1.50274962	0.315202297	0.915638205	unchanged	-1.50274962	0.315202297	0.915638205	unchanged	3.764936834	C16H32O4	309.2058125	6.567116667	C08285	Cutin, suberine and wax biosynthesis(ko00073)	--	--	--	--	HMDB0037798	69232-67-3	Organic compounds	Lipids and lipid-like molecules	Fatty Acyls	Fatty acids and conjugates
neg_11290	Yersiniabactin	4194.207708	12.68911723	15.02098821	316.0742536	7.63E-09	28.3011205	7.63E-09	7.63E-09	0.546332893	-3.296783183	0.417191303	0.580654146	unchanged	3.296783183	0.417191303	0.580654146	unchanged	-1.279010252	C21H27N3O4S3	480.1084776	6.574383333	C12038	Biosynthesis of siderophore group nonribosomal peptides(ko01053);;Biosynthesis of secondary metabolites(ko01110)	--	--	--	--	HMDB0259950	--	Organic compounds	Organic acids and derivatives	Carboxylic acids and derivatives	Amino acids, peptides, and analogues
neg_11298	3-Hexaprenyl-4-hydroxybenzoic acid	7.63E-09	36398.22758	921.6162425	11802.10206	12682.78784	2.279289117	31.78889787	120.6930493	37.33670976	8.651659532	0.131324634	1.358204014	unchanged	-8.651659532	0.131324634	1.358204014	unchanged	-19.86861654	C37H54O3	567.3711071	6.574383333	C13425	--	LMPR02010045	Prenol Lipids [PR]	Quinones and hydroquinones [PR02]	Ubiquinones [PR0201]	HMDB0006816	65848-03-5	Organic compounds	Lipids and lipid-like molecules	Prenol lipids	Polyprenylphenols
neg_11308	Tetrahydropteroyltri-L-glutamate	1084.920704	80.89673167	525.2022681	4.578140703	198.2906234	642.211579	3247.322383	1182.438026	1933.564678	-3.000139049	0.034281012	1.448858155	unchanged	3.000139049	0.034281012	1.448858155	unchanged	-1.534590457	C29H37N9O12	724.2297563	6.567116667	C04144	--	--	--	--	--	HMDB0012290	88903-89-3	Organic compounds	Organoheterocyclic compounds	Pteridines and derivatives	Pterins and derivatives
neg_11309	11,14,15-THETA	7.63E-09	296.2075207	164.6939245	12350.72465	10770.09945	0.307499964	33.80764332	440.7072374	20.63251067	5.89469986	0.175979101	1.234658373	unchanged	-5.89469986	0.175979101	1.234658373	unchanged	12.03563263	C20H34O5	753.4879783	6.574383333	C14814	Arachidonic acid metabolism(ko00590);;Metabolic pathways(ko01100)	--	--	--	--	HMDB0004694	--	Organic compounds	Lipids and lipid-like molecules	Fatty Acyls	Eicosanoids
neg_11312	PG(14:0/19:0)	7.63E-09	607.0453409	521.0306405	9269.99606	1992.879614	7.63E-09	0.017637337	15.46475876	0.049136397	9.961799185	0.234380384	1.094954443	unchanged	-9.961799185	0.234380384	1.094954443	unchanged	-9.68662052	C39H77O10P	781.5165037	6.567116667	--	--	LMGP04010100	Glycerophospholipids [GP]	Glycerophosphoglycerols [GP04]	Diacylglycerophosphoglycerols [GP0401]	--	--	--	--	--	--
neg_11326	Demethoxycurcumin	35552.10113	709.5469875	1180.060021	7.63E-09	999.3338894	320.7106352	322.0406353	197.6284183	80.39111516	-3.336283115	0.405019154	0.595554082	unchanged	3.336283115	0.405019154	0.595554082	unchanged	3.281619149	C20H18O5	337.1092568	6.581783333	C17742	Stilbenoid, diarylheptanoid and gingerol biosynthesis(ko00945);;Biosynthesis of secondary metabolites(ko01110)	--	--	--	--	HMDB0033801	22608-11-3	Organic compounds	Phenylpropanoids and polyketides	Diarylheptanoids	Linear diarylheptanoids
neg_11338	Protopine	4590.907707	19494.22754	14205.26372	132.9175749	185.6690024	4826.607639	5160.344067	8922.714624	8590.758378	0.406046029	0.704364003	0.354510177	unchanged	-0.406046029	0.704364003	0.354510177	unchanged	30.69726605	C20H19NO5	352.1298863	6.5892	C05189	Isoquinoline alkaloid biosynthesis(ko00950);;Biosynthesis of alkaloids derived from shikimate pathway(ko01063);;Metabolic pathways(ko01100);;Biosynthesis of secondary metabolites(ko01110)	--	--	--	--	HMDB0003920	130-86-9	Organic compounds	Alkaloids and derivatives	Protopine alkaloids	--
neg_11344	Topotecan	75941.10477	216073.0958	124677.5629	99197.95248	169650.6178	71681.74611	65491.19319	105251.8317	89648.2871	0.901169941	0.06618303	1.525401796	unchanged	-0.901169941	0.06618303	1.525401796	unchanged	-1.013022256	C23H23N3O5	420.1560678	6.5892	C11158	Bile secretion(ko04976)	--	--	--	--	HMDB0015164	119413-54-6	Organic compounds	Alkaloids and derivatives	Camptothecins	--
neg_11358	p-Coumaroylputrescine	1750.826256	421.7647121	158.1328913	97.24798793	7.63E-09	7.63E-09	3424.037454	3995.898301	4307.0173	-3.993044845	0.034461351	1.469175616	unchanged	3.993044845	0.034461351	1.469175616	unchanged	7.680735452	C13H18N2O2	255.113294	6.6036	C18326	Arginine and proline metabolism(ko00330);;Metabolic pathways(ko01100)	--	--	--	--	--	--	--	--	--	--
neg_11386	7-Oxo-11-dodecenoic acid	95132.76548	691.1071911	524.9423579	706.7383997	7.63E-09	95636.23662	91244.86542	223719.1258	163999.2553	-8.122312866	0.00703855	1.759818246	down	8.122312866	0.00703855	1.759818246	up	-1.594972722	C12H20O3	211.1336297	6.610866667	--	--	LMFA01060182	Fatty Acyls [FA]	Fatty Acids and Conjugates [FA01]	Oxo fatty acids [FA0106]	--	--	--	--	--	--
neg_1143	(R)-Ipsdienol	7.63E-09	7.63E-09	7.63E-09	7.63E-09	7.63E-09	7.63E-09	7.63E-09	7.63E-09	7.63E-09	0	1	0	unchanged	0	1	0	unchanged	-2.619426661	C10H16O	151.1124402	10.14983333	C20943	Monoterpenoid biosynthesis(ko00902);;Biosynthesis of secondary metabolites(ko01110)	--	--	--	--	--	--	--	--	--	--
neg_11445	Levetiracetam	20382.32228	25.55910878	0.802933157	7.63E-09	7.63E-09	123939.0404	24096.54687	29851.14715	24706.85855	-12.72421005	0.08848526	1.235005683	unchanged	12.72421005	0.08848526	1.235005683	unchanged	11.70768972	C8H14N2O2	191.0821871	6.6328	C07841	--	--	--	--	--	HMDB0015333	102767-28-2	Organic compounds	Organic acids and derivatives	Carboxylic acids and derivatives	Amino acids, peptides, and analogues
neg_11446	5-Hydroxy-L-tryptophan	11153.2845	76.98351855	7.63E-09	7.63E-09	7.63E-09	47449.75247	16147.90673	16606.66539	14069.43626	-10.09747968	0.034098639	1.492513263	unchanged	10.09747968	0.034098639	1.492513263	unchanged	-2.598162439	C11H12N2O3	219.076944	6.6328	C00643	Tryptophan metabolism(ko00380);;Biosynthesis of alkaloids derived from shikimate pathway(ko01063);;Metabolic pathways(ko01100);;Axon regeneration(ko04361);;Serotonergic synapse(ko04726)	--	--	--	--	HMDB0000472	08-09-50	Organic compounds	Organoheterocyclic compounds	Indoles and derivatives	Tryptamines and derivatives
neg_11453	(1E,4S,5E,7R)-Germacra-1(10),5-dien-11-ol	192.7618717	115.9385553	6.084209753	19464.12793	224.8142123	79.56339213	101.9889543	162.0248103	119.6246372	5.238467529	0.392355177	0.799243509	unchanged	-5.238467529	0.392355177	0.799243509	unchanged	-16.06006435	C15H26O	267.1929998	6.625533333	C16143	Sesquiterpenoid and triterpenoid biosynthesis(ko00909);;Biosynthesis of terpenoids and steroids(ko01062);;Metabolic pathways(ko01100);;Biosynthesis of secondary metabolites(ko01110)	--	--	--	--	--	--	--	--	--	--
neg_11454	Brefeldin A	62.72258755	1612.146257	5829.157469	6642.923677	2306.871114	201.6617464	725.6483918	2431.374311	1860.067753	1.955827894	0.088272702	1.394953134	unchanged	-1.955827894	0.088272702	1.394953134	unchanged	-1.793182155	C16H24O4	279.1596804	6.625533333	--	--	--	--	--	--	--	--	--	--	--	--
neg_11462	Delta-12-Prostaglandin J2	40720.13553	69788.46308	103098.3493	209203.9583	32998.72265	40461.14889	37388.91896	28961.20406	32506.51913	1.527049655	0.172015869	1.235742505	unchanged	-1.527049655	0.172015869	1.235742505	unchanged	-0.166110355	C20H30O4	379.2125568	6.6328	C05958	Arachidonic acid metabolism(ko00590);;Metabolic pathways(ko01100)	LMFA03010020	Fatty Acyls [FA]	Eicosanoids [FA03]	Prostaglandins [FA0301]	HMDB0004238	87893-54-7	Organic compounds	Lipids and lipid-like molecules	Fatty Acyls	Eicosanoids
neg_11463	Tetrahydropalmatine	13953.55485	7422.694235	40875.84264	3856.057241	18800.52566	4639.844062	8017.082817	8526.083577	7555.144988	1.054878921	0.352915319	0.860812287	unchanged	-1.054878921	0.352915319	0.860812287	unchanged	-0.386498886	C21H25NO4	400.1764239	6.625533333	C02890	Isoquinoline alkaloid biosynthesis(ko00950);;Biosynthesis of secondary metabolites(ko01110)	--	--	--	--	--	--	--	--	--	--
neg_11475	1-Nitro-7-glutathionyl-8-hydroxy-7,8-dihydronaphthalene	1195.070621	607.4836708	7.63E-09	7444.464085	459.0489057	1501.307149	227.5278967	365.7876831	349.6207315	1.547589616	0.490362378	0.638377334	unchanged	-1.547589616	0.490362378	0.638377334	unchanged	-1.133043254	C20H24N4O9S	517.1005051	6.625533333	C14804	Metabolism of xenobiotics by cytochrome P450(ko00980)	--	--	--	--	HMDB0060329	--	Organic compounds	Benzenoids	Naphthalenes	--
neg_11493	4-(beta-D-Ribofuranosyl)phenol 5'-phosphate	266.3712793	513.397891	1114.966867	7.63E-09	7.63E-09	519.888727	146.4460973	442.2902085	543.8611694	0.085104436	0.937278287	0.06435964	unchanged	-0.085104436	0.937278287	0.06435964	unchanged	3.421652365	C11H15O8P	305.0442248	6.639933333	C21107	Folate biosynthesis(ko00790)	--	--	--	--	--	--	--	--	--	--
neg_11496	sn-Glycerol 3-phosphate	7.63E-09	7.63E-09	7.63E-09	7.63E-09	7.63E-09	7.63E-09	7.63E-09	7.63E-09	7.63E-09	0	1	0	unchanged	0	1	0	unchanged	7.76413517	C3H9O6P	389.0282232	6.639933333	C00093	Glycerolipid metabolism(ko00561);;Glycerophospholipid metabolism(ko00564);;Metabolic pathways(ko01100);;Biosynthesis of secondary metabolites(ko01110);;ABC transporters(ko02010);;Choline metabolism in cancer(ko05231)	--	--	--	--	HMDB0000126	57-03-4	Organic compounds	Lipids and lipid-like molecules	Glycerophospholipids	Glycerophosphates
neg_11497	Rhizocticin B	3922.648558	3081.956666	4720.239014	1125.094434	1942.013414	57312.32036	2969.320425	4283.682979	3249.799957	-2.40054535	0.340453606	0.706480745	unchanged	2.40054535	0.340453606	0.706480745	unchanged	5.515934467	C16H31N6O7P	449.1943908	6.639933333	C17940	Phosphonate and phosphinate metabolism(ko00440)	--	--	--	--	--	--	--	--	--	--
neg_11527	(1R)-Glutathionyl-(2R)-hydroxy-1,2-dihydronaphthalene	376157.832	959.4007327	3453.929841	1053.166787	7.63E-09	18.62305602	59.57347808	53.95252363	91.41859037	-5.783506701	0.381458005	0.626799807	unchanged	5.783506701	0.381458005	0.626799807	unchanged	-6.938685144	C20H25N3O7S	496.1363937	6.654333333	C14793	Metabolism of xenobiotics by cytochrome P450(ko00980)	--	--	--	--	HMDB0060299	--	Organic compounds	Organic acids and derivatives	Carboxylic acids and derivatives	Amino acids, peptides, and analogues
neg_11529	Phorbol 12,13-dibutanoate	129633.2508	71491.77726	258731.3966	270852.2688	479177.2258	83167.20879	68773.52752	91225.61978	75667.84229	1.59022171	0.118123844	1.386297018	unchanged	-1.59022171	0.118123844	1.386297018	unchanged	3.299366611	C28H40O8	503.2667056	6.6472	C03634	--	--	--	--	--	--	--	--	--	--	--
neg_11545	Microcystin LR	22622.58469	12385.72894	12554.28974	28544.5732	38612.44402	12357.31865	16794.11961	11339.21041	22440.5301	0.4282515	0.439390957	0.689062754	unchanged	-0.4282515	0.439390957	0.689062754	unchanged	-4.75001306	C49H74N10O12	1029.513445	6.6616	C05371	Nonribosomal peptide structures(ko01054);;Bile secretion(ko04976)	--	--	--	--	--	--	--	--	--	--
neg_11552	indolmycin	4068.361008	2.492868841	7.63E-09	7.63E-09	7.63E-09	811.1137208	388.8359399	170.1215843	228.3906001	-10.8285893	0.201695323	0.919317697	unchanged	10.8285893	0.201695323	0.919317697	unchanged	-14.97574817	C14H15N3O2	278.087244	6.6616	C21444	--	--	--	--	--	--	--	--	--	--	--
neg_11553	(1R,6R)-1,4,5,5a,6,9-Hexahydrophenazine-1,6-dicarboxylate	0.311860529	7.63E-09	31.9292806	7.63E-09	7.63E-09	118.5074752	613.5818134	7.63E-09	7.63E-09	-4.197754006	0.309604393	0.731347747	unchanged	4.197754006	0.309604393	0.731347747	unchanged	-25.90295209	C14H14N2O4	309.0576584	6.6616	C21408	Phenazine biosynthesis(ko00405);;Metabolic pathways(ko01100);;Biosynthesis of secondary metabolites(ko01110)	--	--	--	--	--	--	--	--	--	--
neg_11567	PI(12:0/0:0)	300954.4554	16276.06625	20286.85861	38983.23441	184771.1701	83944.91573	94020.40018	128560.4277	133008.4326	-1.186278136	0.184807162	0.976091239	unchanged	1.186278136	0.184807162	0.976091239	unchanged	26.94998238	C21H41O12P	561.2456787	6.6616	--	--	LMGP06050007	Glycerophospholipids [GP]	Glycerophosphoinositols [GP06]	Monoacylglycerophosphoinositols [GP0605]	--	--	--	--	--	--
neg_11594	Avermectin A1b	51052.50618	35255.91335	52627.90282	68572.23567	112673.1768	47804.08191	35960.36304	29899.44036	32654.19373	0.769320181	0.192201588	1.15833185	unchanged	-0.769320181	0.192201588	1.15833185	unchanged	24.61908599	C48H72O14	893.4883548	6.668733333	C11968	Biosynthesis of 12-, 14- and 16-membered macrolides(ko00522);;Metabolic pathways(ko01100);;Biosynthesis of secondary metabolites(ko01110)	LMPK04000021	Polyketides [PK]	Macrolides and lactone polyketides [PK04]	--	--	--	--	--	--	--
neg_11604	(7S,8S)-DiHODE	1328.937995	48622.24444	38897.23941	95583.05169	4098.102436	8946.980919	6085.681465	9058.800451	9092.631056	2.761300325	0.124392565	1.364395662	unchanged	-2.761300325	0.124392565	1.364395662	unchanged	-3.672275512	C18H32O4	311.2216365	6.683016667	C07354	Linoleic acid metabolism(ko00591)	--	--	--	--	--	--	--	--	--	--
neg_11610	Delta(6)-trans,Delta(8)-cis-leukotriene B4	12250.9831	35502.58785	52165.71561	2571.107586	4713.930207	17844.91688	25371.77494	14467.35745	22750.87568	0.356796854	0.69988513	0.357764964	unchanged	-0.356796854	0.69988513	0.357764964	unchanged	-2.777394729	C20H32O4	381.2273285	6.683016667	--	--	LMFA03020072	Fatty Acyls [FA]	Eicosanoids [FA03]	Leukotrienes [FA0302]	--	--	--	--	--	--
neg_11616	Roquefortine F	9940.138379	6891.793732	4385.215671	1520.996865	2632.594428	2633.450636	2060.175716	1788.728457	2430.433122	0.032933848	0.965511034	0.041178378	unchanged	-0.032933848	0.965511034	0.041178378	unchanged	7.175817337	C23H25N5O3	440.1734156	6.683016667	C22171	Staurosporine biosynthesis(ko00404);;Biosynthesis of secondary metabolites(ko01110)	--	--	--	--	--	--	--	--	--	--
neg_11633	5'-[(3-aminopropyl)-amino]-5'-deoxyadenosine	4166.194241	7592.939044	10295.46609	7389.841635	13395.36922	4058.644079	5020.580112	2829.525173	2115.311382	1.410111991	0.017440537	1.757193652	unchanged	-1.410111991	0.017440537	1.757193652	unchanged	-26.88848364	C13H23N7O3+2	649.3477113	6.683016667	--	--	--	--	--	--	--	--	--	--	--	--
neg_11637	Coutaric acid	6588.925123	5343.310054	10203.49907	4472.089197	21176.35828	7360.688784	82484.20007	7404.544636	5142.38839	-1.081595056	0.499125598	0.480353942	unchanged	1.081595056	0.499125598	0.480353942	unchanged	-2.143557986	C18H27N3O4	743.3970185	6.683016667	--	--	--	--	--	--	HMDB0029225	--	Organic compounds	Benzenoids	Benzene and substituted derivatives	Benzoic acids and derivatives
neg_1165	Icosadienoic acid	7.63E-09	76.32001203	18.86279523	7.63E-09	7.63E-09	624.6288948	10.5147772	30.01694233	374.0821972	-3.126759858	0.217580801	0.912438134	unchanged	3.126759858	0.217580801	0.912438134	unchanged	-1.696968095	C20H36O2	353.2692101	10.16353333	C16525	Biosynthesis of unsaturated fatty acids(ko01040)	--	--	--	--	--	--	--	--	--	--
neg_11652	2,3-Bis(3-hydroxytetradecanoyl)-beta-D-glucosaminyl 1-phosphate	1418.43715	1886.228699	585.3722423	3596.502397	3777.467417	16039.38381	480.8329264	1417.531104	207.3278268	-0.668690601	0.664900372	0.328530519	unchanged	0.668690601	0.664900372	0.328530519	unchanged	-0.643236626	C34H66NO12P	710.4245291	6.69015	--	--	--	--	--	--	--	--	--	--	--	--
neg_11664	Lupinine	225.994379	531.6387842	376.5941916	7.63E-09	200.8885312	190.8772042	291.1714473	964.8206008	836.1442571	-0.855771487	0.301668304	0.757817263	unchanged	0.855771487	0.301668304	0.757817263	unchanged	-6.090009977	C10H19NO	204.1150354	6.697283333	C10773	Tropane, piperidine and pyridine alkaloid biosynthesis(ko00960);;Biosynthesis of alkaloids derived from ornithine, lysine and nicotinic acid(ko01064);;Biosynthesis of secondary metabolites(ko01110)	--	--	--	--	HMDB0304704	--	Organic compounds	Alkaloids and derivatives	Lupin alkaloids	Sparteine, lupanine, and related alkaloids
neg_11672	13(S)-HpOTrE	18624.84707	106298.494	76126.34293	19810.12231	10496.54854	33217.03209	11495.00721	16424.69976	15493.59445	1.48109236	0.232929038	1.084241918	unchanged	-1.48109236	0.232929038	1.084241918	unchanged	-3.497861833	C18H30O4	309.2060479	6.7047	C04785	alpha-Linolenic acid metabolism(ko00592);;Metabolic pathways(ko01100);;Biosynthesis of secondary metabolites(ko01110)	--	--	--	--	HMDB0301803	67597-26-6	Organic compounds	Lipids and lipid-like molecules	Fatty Acyls	Lineolic acids and derivatives
neg_11683	Sphingosyl-phosphocholine	42929.01632	18747.12319	37322.78313	6508.356363	8446.72561	3711.768664	65953.64705	58884.0021	100869.3904	-1.617123655	0.083065196	1.203989974	unchanged	1.617123655	0.083065196	1.203989974	unchanged	-7.58842933	C23H50N2O5P+	486.3168709	6.697283333	C03640	Sphingolipid metabolism(ko00600)	--	--	--	--	HMDB0006482	1670-26-4	Organic compounds	Lipids and lipid-like molecules	Sphingolipids	Phosphosphingolipids
neg_11732	Deoxyguanidinoproclavaminic acid	146.800353	62.79218886	7.63E-09	7.63E-09	7.63E-09	7.63E-09	25.99515674	249.0574416	7.63E-09	-2.42615509	0.244406277	0.825533522	unchanged	2.42615509	0.244406277	0.825533522	unchanged	-20.89370489	C9H16N4O3	273.1156769	6.7191	C06656	Clavulanic acid biosynthesis(ko00331);;Metabolic pathways(ko01100);;Biosynthesis of secondary metabolites(ko01110)	--	--	--	--	--	--	--	--	--	--
neg_11752	10-Acetyl-3,7-dihydroxyphenoxazine	5029.688103	36.95642865	422.3732846	7.63E-09	7.63E-09	216.9045019	1441.101615	2783.941293	3855.880552	-4.536805904	0.039592275	1.435058344	unchanged	4.536805904	0.039592275	1.435058344	unchanged	-1.026205304	C14H11NO4	256.0612676	6.726366667	--	--	--	--	--	--	HMDB0244436	--	Organic compounds	Organoheterocyclic compounds	Benzoxazines	Phenoxazines
neg_11772	6,8a-Seco-6,8a-deoxy-5-oxoavermectin ''2a'' aglycone	1747.744128	3122.317741	3345.401306	1495.833103	22560.25742	1164.151519	1504.317791	1341.251712	1439.642847	2.406373914	0.303164589	0.968708427	unchanged	-2.406373914	0.303164589	0.968708427	unchanged	-6.151160894	C34H50O8	585.3396854	6.726366667	C11969	Biosynthesis of 12-, 14- and 16-membered macrolides(ko00522)	--	--	--	--	--	--	--	--	--	--
neg_11778	3-Methylbutyl octanoate	20.8513213	29.07879302	28.56571929	7.63E-09	7.63E-09	0.182345053	0.010692941	6.319004872	9.779723537	0.956017615	0.485995745	0.608512164	unchanged	-0.956017615	0.485995745	0.608512164	unchanged	7.602322432	C13H26O2	235.1695763	6.740766667	--	--	LMFA07010682	Fatty Acyls [FA]	Fatty esters [FA07]	Wax monoesters [FA0701]	HMDB0038729	2035-99-6	Organic compounds	Lipids and lipid-like molecules	Fatty Acyls	Fatty acid esters
neg_11790	NPC	2771.831969	1156.73426	4974.524931	1013.266887	11357.90994	5936.935715	2774.317939	3632.156212	3615.838182	0.304209236	0.745325951	0.302636981	unchanged	-0.304209236	0.745325951	0.302636981	unchanged	33.53257209	C28H30N4O6	1095.481675	6.748033333	C16543	Drug metabolism - other enzymes(ko00983)	--	--	--	--	HMDB0060499	--	Organic compounds	Alkaloids and derivatives	Camptothecins	--
neg_11811	Solavetivol	167.6464223	7.63E-09	7.63E-09	7.63E-09	7.63E-09	7.63E-09	7.63E-09	0.577429169	0.86424001	-32.04492604	0.369306318	0.643233295	unchanged	32.04492604	0.369306318	0.643233295	unchanged	-4.693560575	C15H24O	219.1744055	6.7553	C19711	Sesquiterpenoid and triterpenoid biosynthesis(ko00909);;Biosynthesis of secondary metabolites(ko01110)	--	--	--	--	--	--	--	--	--	--
neg_11814	5-Methoxy-DL-tryptophan	4269.67876	407.4463734	171.16241	71.94402943	143.9602255	9834.364304	13979.23345	9680.0329	7893.982096	-5.522702478	0.004699033	1.805828266	down	5.522702478	0.004699033	1.805828266	up	-1.299293366	C12H14N2O3	233.0928617	6.7553	--	--	--	--	--	--	--	--	--	--	--	--
neg_11819	1-Methoxypyrene	3834.967826	7.63E-09	7.63E-09	7.63E-09	7.63E-09	35601.24868	43684.11826	26972.35576	23630.64251	-41.67218649	0.016307172	1.635294814	unchanged	41.67218649	0.016307172	1.635294814	unchanged	-18.39816471	C17H12O	277.0827479	6.7553	C18259	Polycyclic aromatic hydrocarbon degradation(ko00624);;Microbial metabolism in diverse environments(ko01120)	--	--	--	--	HMDB0060324	--	Organic compounds	Benzenoids	Pyrenes	--
neg_11823	Aflatoxin B2	7.63E-09	712.9792164	392.9398545	7.63E-09	7.63E-09	7.63E-09	7.63E-09	88.0451217	234.708311	2.098669566	0.310782119	0.911789872	unchanged	-2.098669566	0.310782119	0.911789872	unchanged	-1.641609841	C17H14O6	335.0531904	6.7553	C16753	Aflatoxin biosynthesis(ko00254);;Metabolic pathways(ko01100);;Biosynthesis of secondary metabolites(ko01110)	--	--	--	--	HMDB0035208	7220-81-7	Organic compounds	Phenylpropanoids and polyketides	Coumarins and derivatives	Furanocoumarins
neg_11833	trans-Zeatin riboside monophosphate	480.1182335	17.21041184	7.63E-09	7.63E-09	7.63E-09	17.57389089	521.3228334	2037.207784	2926.341292	-8.119410405	0.096216259	1.199701108	unchanged	8.119410405	0.096216259	1.199701108	unchanged	9.573862385	C15H22N5O8P	466.0941281	6.7553	C16430	Zeatin biosynthesis(ko00908);;Biosynthesis of secondary metabolites(ko01110)	--	--	--	--	HMDB0304508	--	Organic compounds	Nucleosides, nucleotides, and analogues	Purine nucleotides	Purine ribonucleotides
neg_11852	Megalomicin C2	28308.95148	1431.189837	4074.965068	1919.423285	10535.73963	7522.825382	8056.95878	10571.07738	11365.25074	-1.551815715	0.095313942	1.152672613	unchanged	1.551815715	0.095313942	1.152672613	unchanged	16.53591973	C49H86N2O17	995.5834329	6.762433333	C11988	Biosynthesis of 12-, 14- and 16-membered macrolides(ko00522);;Biosynthesis of secondary metabolites(ko01110)	LMPK04000029	Polyketides [PK]	Macrolides and lactone polyketides [PK04]	--	--	--	--	--	--	--
neg_11853	Ethyl propanoate	22972.37684	7.63E-09	7.63E-09	7.63E-09	7.63E-09	3099.168278	4514.222013	10092.22891	17166.10783	-40.46317708	0.037498307	1.45715672	unchanged	40.46317708	0.037498307	1.45715672	unchanged	-1.925783221	C5H10O2	101.0606066	6.769566667	--	--	--	--	--	--	HMDB0030058	105-37-3	Organic compounds	Organic acids and derivatives	Carboxylic acids and derivatives	Carboxylic acid derivatives
neg_11859	alpha-Isomethyl-ionone	162605.6544	662940.167	42749.18671	15564.7109	1964.976749	26394.86876	20997.75972	22603.71426	16750.56348	1.858173739	0.478397651	0.664132973	unchanged	-1.858173739	0.478397651	0.664132973	unchanged	-3.702711167	C14H22O	251.1645048	6.769566667	--	--	--	--	--	--	--	--	--	--	--	--
neg_11866	Estriol	711.263457	729.0926636	1412.041375	7.63E-09	1006.912652	165.3665917	73.8307494	8.14984237	44.06928387	1.972523891	0.142678828	1.219903252	unchanged	-1.972523891	0.142678828	1.219903252	unchanged	-12.75322085	C18H24O3	323.1382708	6.769566667	C05141	Steroid hormone biosynthesis(ko00140);;Metabolic pathways(ko01100);;Progesterone, androgen and estrogen receptor agonists/antagonists(ko07226)	LMST02010003	Sterol Lipids [ST]	Steroids [ST02]	C18 steroids (estrogens) and derivatives [ST0201]	HMDB0000153	50-27-1	Organic compounds	Lipids and lipid-like molecules	Steroids and steroid derivatives	Estrane steroids
neg_11867	PGA3	5884.685864	5123.525682	6626.926305	2827.796122	60193.45509	2847.480775	3560.626296	4773.486349	8585.716935	1.865349391	0.400246348	0.796698917	unchanged	-1.865349391	0.400246348	0.796698917	unchanged	-6.26900357	C20H28O4	331.1894004	6.769566667	--	--	LMFA03010140	Fatty Acyls [FA]	Eicosanoids [FA03]	Prostaglandins [FA0301]	--	--	--	--	--	--
neg_11878	Castavinol C2	3236.88806	18.38000435	113.1390042	7.63E-09	556.9174995	175.0649749	130.2809573	47.57734993	60.23828963	-2.084592475	0.429310699	0.563990044	unchanged	2.084592475	0.429310699	0.563990044	unchanged	-1.817919523	C26H30O12	555.1474231	6.769566667	--	--	--	--	--	--	--	--	--	--	--	--
neg_11915	O-Demethyl-N-demethyl-staurosporine	5075.960286	3722.85183	3594.531569	301.6046445	496.5952253	1774.921702	702.0438227	659.8206337	724.9565389	0.182718778	0.85474942	0.151238807	unchanged	-0.182718778	0.85474942	0.151238807	unchanged	-3.853160913	C26H22N4O3	437.1602258	6.790416667	C21128	Staurosporine biosynthesis(ko00404);;Metabolic pathways(ko01100);;Biosynthesis of secondary metabolites(ko01110)	--	--	--	--	--	--	--	--	--	--
neg_11923	Premithramycin A3	495.6987143	60.00891549	549.7223866	7.63E-09	47.89938757	1743.719442	2708.026602	1674.419358	2493.269755	-3.470986218	0.010461758	1.65751357	unchanged	3.470986218	0.010461758	1.65751357	unchanged	-22.99874139	C41H52O18	867.2656239	6.790416667	C12387	Biosynthesis of type II polyketide products(ko01057);;Metabolic pathways(ko01100);;Biosynthesis of secondary metabolites(ko01110)	--	--	--	--	--	--	--	--	--	--
neg_11933	Deoxyshikonin	23907.52346	15477.69206	2360.674174	54.56037238	7.63E-09	4207.15071	1876.322486	209958.1667	5982.380669	-3.458867415	0.331124324	0.697322344	unchanged	3.458867415	0.331124324	0.697322344	unchanged	12.82900688	C16H16O4	317.1065527	6.80495	C18133	Ubiquinone and other terpenoid-quinone biosynthesis(ko00130);;Biosynthesis of secondary metabolites(ko01110)	--	--	--	--	--	--	--	--	--	--
neg_11944	7-Hydroxy-6-methyl-8-ribityllumazine	147.485299	917.6748023	7.63E-09	290.4656927	7.63E-09	49.78251749	93.06466301	55.09261999	47.89723907	1.9409323	0.378317615	0.826851727	unchanged	-1.9409323	0.378317615	0.826851727	unchanged	-9.431275779	C12H16N4O7	363.0682057	6.80495	C05995	Riboflavin metabolism(ko00740)	--	--	--	--	--	--	--	--	--	--
neg_11953	4-(Glutamylamino) butanoate	377132.9702	14352.43751	19688.56805	4266.614018	779754.2135	320765.0436	314959.7781	541894.1475	415110.2357	-0.945884799	0.399859961	0.766652752	unchanged	0.945884799	0.399859961	0.766652752	unchanged	8.2372137	C9H16N2O5	523.2295181	6.80495	--	--	--	--	--	--	HMDB0012161	5105-96-4	Organic compounds	Organic acids and derivatives	Carboxylic acids and derivatives	Amino acids, peptides, and analogues
neg_11959	Delphinidin 3-O-(coumaroylglucoside)	175.9861849	7.63E-09	7.63E-09	7.63E-09	7.63E-09	7.63E-09	7.63E-09	7.63E-09	110.2763976	-32.80449009	0.192477765	0.944137891	unchanged	32.80449009	0.192477765	0.944137891	unchanged	0.053536903	C30H27O14+	656.1383161	6.797683333	--	--	--	--	--	--	--	--	--	--	--	--
neg_11983	alpha-hydroxy myristic acid	271.6960681	75.04297434	1826.643997	78.04210715	66.7465677	20262.59231	5.448410571	5.653921453	1.506143424	-3.005779026	0.424771274	0.594188976	unchanged	3.005779026	0.424771274	0.594188976	unchanged	-4.007184049	C14H28O3	265.1801181	6.81935	--	--	LMFA01050001	Fatty Acyls [FA]	Fatty Acids and Conjugates [FA01]	Hydroxy fatty acids [FA0105]	--	--	--	--	--	--
neg_11985	2-(6'-Methylthio)hexylmalic acid	16.58019978	25.61402772	7.63E-09	7.63E-09	7.63E-09	7.63E-09	436.6524827	1256.06041	1216.909118	-6.514023432	0.105054984	1.167771952	unchanged	6.514023432	0.105054984	1.167771952	unchanged	-30.97154199	C11H20O5S	285.0696329	6.81935	C17226	Glucosinolate biosynthesis(ko00966);;2-Oxocarboxylic acid metabolism(ko01210)	--	--	--	--	HMDB0304053	--	Organic compounds	Organic acids and derivatives	Hydroxy acids and derivatives	Medium-chain hydroxy acids and derivatives
neg_11988	12-Keto-leukotriene B4	47589.95947	62470.53902	76343.49198	12430.30382	23410.84578	77865.22741	50073.48983	48885.11268	59349.53909	-0.378250627	0.469191914	0.651995844	unchanged	0.378250627	0.469191914	0.651995844	unchanged	-0.665664236	C20H30O4	379.2123898	6.81935	C05949	Arachidonic acid metabolism(ko00590)	--	--	--	--	HMDB0004234	136696-10-1	Organic compounds	Lipids and lipid-like molecules	Fatty Acyls	Eicosanoids
neg_11990	4-(4-Deoxy-alpha-D-gluc-4-enuronosyl)-D-galacturonate	2.471080132	43.16866262	7.63E-09	7.63E-09	7.63E-09	5337.588707	9786.095947	5840.727534	2301.30512	-8.752230681	0.049311822	1.388281339	unchanged	8.752230681	0.049311822	1.388281339	unchanged	3.566421764	C12H16O12	397.0636344	6.81935	C06118	Pentose and glucuronate interconversions(ko00040);;Metabolic pathways(ko01100)	--	--	--	--	--	--	--	--	--	--
neg_11993	S-adenosyl-L-ethionine	2038.348895	555.7028318	143.2401929	1465.134544	7.63E-09	694.5004288	2308.835142	6595.956601	7897.474898	-2.852317608	0.073737833	1.264848329	unchanged	2.852317608	0.073737833	1.264848329	unchanged	-26.95371382	C16H25N6O5S+	434.1242455	6.81935	--	--	--	--	--	--	--	--	--	--	--	--
neg_12000	Lipid X	5942.29485	1515.902899	822.4093675	1786.307808	5741.556223	43716.06911	727.5342816	2557.845207	594.036647	-2.118066253	0.37940935	0.650780196	unchanged	2.118066253	0.37940935	0.650780196	unchanged	3.411682819	C34H66NO12P	710.4274139	6.81935	C04824	Lipopolysaccharide biosynthesis(ko00540);;Metabolic pathways(ko01100)	LMSL01020001	Saccharolipids [SL]	Acylaminosugars [SL01]	Diacylaminosugars [SL0102]	--	--	--	--	--	--
neg_12012	METHYLNORLICHEXANTHONE	398.5989056	9.674910787	7.63E-09	7.63E-09	7.63E-09	7.63E-09	7.63E-09	7.63E-09	7.63E-09	-5.042617483	0.387228713	0.61900236	unchanged	5.042617483	0.387228713	0.61900236	unchanged	-1.898687917	C15H12O5	271.0606805	6.826616667	--	--	--	--	--	--	--	--	--	--	--	--
neg_12023	Primaquine	3914.848735	6794.021522	5376.756156	2092.218121	23303.35598	1924.921835	139.283567	311.5738229	302.1900495	2.83240195	0.186794087	1.19970219	unchanged	-2.83240195	0.186794087	1.19970219	unchanged	-9.756416944	C15H21N3O	563.3300704	6.826616667	C07627	--	--	--	--	--	HMDB0015219	90-34-6	Organic compounds	Organoheterocyclic compounds	Quinolines and derivatives	Aminoquinolines and derivatives
neg_12045	9,10-Dihydroxy-12,13-epoxyoctadecanoate	71973.73527	30733.25785	46865.57955	393132.4957	12055.65451	16898.6502	19318.62507	19296.68292	14526.46464	2.087280121	0.386643503	0.803470933	unchanged	-2.087280121	0.386643503	0.803470933	unchanged	2.352152675	C18H34O5	351.2160688	6.84115	C14837	Linoleic acid metabolism(ko00591)	--	--	--	--	--	--	--	--	--	--
neg_12049	16,16-dimethyl-PGA1	2743.588091	913.596057	999.7627197	1103.195483	7152.957532	436.5322758	477.2786677	1613.691048	743.8444243	1.079557582	0.455690004	0.688476	unchanged	-1.079557582	0.455690004	0.688476	unchanged	-4.478314881	C22H36O4	363.2524519	6.84115	--	--	LMFA03010085	Fatty Acyls [FA]	Eicosanoids [FA03]	Prostaglandins [FA0301]	--	--	--	--	--	--
neg_12051	5(S)-Hydroperoxyeicosatetraenoic acid	18580.85908	45605.05512	53320.46712	2229.431867	70695.98603	24408.04572	25571.54721	14372.25342	15236.19572	1.129747867	0.207271324	1.150396083	unchanged	-1.129747867	0.207271324	1.150396083	unchanged	-2.581442454	C20H32O4	381.2273944	6.84115	--	--	--	--	--	--	HMDB0001193	71774-08-8	Organic compounds	Lipids and lipid-like molecules	Fatty Acyls	Eicosanoids
neg_1208	3alpha,7alpha,12alpha-Trihydroxy-5beta-cholestan-26-al	24896.676	52090.65345	4451.991655	7.63E-09	7.63E-09	18507.10318	20646.20412	19008.39304	30728.07738	-0.68698944	0.549025187	0.558892788	unchanged	0.68698944	0.549025187	0.558892788	unchanged	-1.163863217	C27H46O4	433.331828	10.22803333	C01301	Primary bile acid biosynthesis(ko00120);;Metabolic pathways(ko01100)	LMST04030164	Sterol Lipids [ST]	Bile acids and derivatives [ST04]	C27 bile acids, alcohols, and derivatives [ST0403]	--	--	--	--	--	--
neg_12082	12-epi Leukotriene B3	43080.50069	39573.21773	22881.55555	91838.68332	5853.440686	35732.28145	13270.68803	17029.61785	16553.30474	0.671725064	0.491957255	0.61301473	unchanged	-0.671725064	0.491957255	0.61301473	unchanged	-6.106620713	C20H34O4	337.2363676	6.855566667	--	--	--	--	--	--	--	--	--	--	--	--
neg_12090	2'-Dehydrokanamycin A	69066.697	4228.320173	7170.413134	2060.694199	11971.22137	96806.78659	30361.78139	66129.5549	80935.89524	-3.432904589	0.004112847	1.80937075	down	3.432904589	0.004112847	1.80937075	up	15.04501342	C18H34N4O11	503.2043308	6.855566667	C20509	Neomycin, kanamycin and gentamicin biosynthesis(ko00524);;Biosynthesis of secondary metabolites(ko01110)	--	--	--	--	--	--	--	--	--	--
neg_121	FAD	7.63E-09	741.3782481	7.63E-09	7.63E-09	7.63E-09	16.41956519	20.3315537	7.63E-09	7.63E-09	4.656277803	0.407774523	0.782086891	unchanged	-4.656277803	0.407774523	0.782086891	unchanged	-3.828989891	C27H33N9O15P2	830.1523312	0.447366667	C00016	Riboflavin metabolism(ko00740);;Metabolic pathways(ko01100);;Biosynthesis of secondary metabolites(ko01110);;Biosynthesis of cofactors(ko01240);;Vitamin digestion and absorption(ko04977)	--	--	--	--	HMDB0001248	146-14-5	Organic compounds	Nucleosides, nucleotides, and analogues	Flavin nucleotides	--
neg_12100	Coproporphyrinogen III	25103.46988	13799.56867	19732.2623	6722.988686	35377.05811	391705.6559	16449.65306	14127.72842	13552.94144	-2.285582806	0.384079812	0.645832425	unchanged	2.285582806	0.384079812	0.645832425	unchanged	8.714435629	C36H44N4O8	681.2963365	6.855566667	C03263	Porphyrin metabolism(ko00860);;Metabolic pathways(ko01100);;Biosynthesis of secondary metabolites(ko01110);;Biosynthesis of cofactors(ko01240)	--	--	--	--	HMDB0001261	2624-63-7	Organic compounds	Organoheterocyclic compounds	Tetrapyrroles and derivatives	Porphyrins
neg_12103	Festuclavine	86.50419695	3195.576346	1063.507898	626.7399713	7.63E-09	726.0394471	378.4608498	205.5675471	636.7317642	1.586704262	0.326427522	0.899590743	unchanged	-1.586704262	0.326427522	0.899590743	unchanged	-1.12397065	C16H20N2	239.1551023	6.869833333	C20408	Indole alkaloid biosynthesis(ko00901);;Metabolic pathways(ko01100);;Biosynthesis of secondary metabolites(ko01110)	--	--	--	--	--	--	--	--	--	--
neg_12105	Xanthoxic acid	7.63E-09	73.38151045	18.12586543	7.63E-09	7.63E-09	7.63E-09	15.29203717	15.43783104	27.45884886	0.975076692	0.573107495	0.513681337	unchanged	-0.975076692	0.573107495	0.513681337	unchanged	0.65637255	C15H22O4	287.1266517	6.869833333	C13454	Carotenoid biosynthesis(ko00906)	--	--	--	--	--	--	--	--	--	--
neg_12108	2-Acetamido-4-(D-alanylamino)-2,4,6-trideoxy-D-mannopyranose	6018.770958	1868.023122	6290.121894	321.0243403	1.827196995	1035.06011	1376.394617	2243.642886	3050.260725	-0.372480825	0.727996176	0.290882597	unchanged	0.372480825	0.727996176	0.290882597	unchanged	6.397321237	C11H21N3O5	310.1192823	6.869833333	C22249	O-Antigen nucleotide sugar biosynthesis(ko00541);;Metabolic pathways(ko01100);;Biosynthesis of nucleotide sugars(ko01250)	--	--	--	--	--	--	--	--	--	--
neg_12124	Mevalonic acid-5P	44.5504591	22.42585633	7.63E-09	7.63E-09	7.63E-09	1421.380152	379.2058162	737.2153397	982.9014848	-6.990769578	0.041052638	1.452062401	unchanged	6.990769578	0.041052638	1.452062401	unchanged	7.958974097	C6H13O7P	227.0344279	6.876983333	--	--	--	--	--	--	HMDB0001343	73566-35-5	Organic compounds	Organic acids and derivatives	Organic phosphoric acids and derivatives	Phosphate esters
neg_12125	gamma-Glutamyl-gamma-aminobutyraldehyde	50801.41727	51.92214318	7.63E-09	7.63E-09	2015.323866	7.63E-09	5.103522675	28.97078813	7.63E-09	-4.298126004	0.396200112	0.606923481	unchanged	4.298126004	0.396200112	0.606923481	unchanged	5.766864018	C9H16N2O4	237.0869211	6.884116667	C15700	Arginine and proline metabolism(ko00330);;Metabolic pathways(ko01100)	--	--	--	--	--	--	--	--	--	--
neg_12129	Stealthin C	11886.97047	7.63E-09	7.63E-09	7.63E-09	7.63E-09	7.63E-09	51.76030293	31.16820358	114.068384	-38.20410136	0.365076172	0.649038177	unchanged	38.20410136	0.365076172	0.649038177	unchanged	-1.290625102	C18H13NO4	306.0767851	6.884116667	C12392	Biosynthesis of type II polyketide products(ko01057)	--	--	--	--	--	--	--	--	--	--
neg_12134	Eicosapentaenoic acid	3212.964063	69979.76862	9329.668677	10413.0607	2429.561267	952.5653705	3652.966482	3954.997964	2925.752644	2.970202295	0.291720118	0.98474676	unchanged	-2.970202295	0.291720118	0.98474676	unchanged	-6.481659632	C20H30O2	347.2208242	6.884116667	C06428	Biosynthesis of unsaturated fatty acids(ko01040)	--	--	--	--	HMDB0001999	10417-94-4	Organic compounds	Lipids and lipid-like molecules	Fatty Acyls	Fatty acids and conjugates
neg_12135	13,14-dihydro-15-keto Prostaglandin D2-d4	812.5127987	1157.177555	1039.939513	350.9826925	1028.389787	454.301716	469.8587831	1340.772128	2960.284325	-0.433533863	0.558553232	0.434712804	unchanged	0.433533863	0.558553232	0.434712804	unchanged	0.056822822	C20H28D4O5	355.2428249	6.884116667	--	--	--	--	--	--	--	--	--	--	--	--
neg_12137	11-Deoxycortisol	9169.286568	38306.54336	37489.16754	8822.428226	24475.85555	23444.30714	19686.95907	14492.31229	15207.36767	0.733799873	0.21695636	1.07071399	unchanged	-0.733799873	0.21695636	1.07071399	unchanged	28.0031661	C21H30O4	367.1987724	6.884116667	C05488	Steroid hormone biosynthesis(ko00140);;Metabolic pathways(ko01100);;Cortisol synthesis and secretion(ko04927);;Cushing syndrome(ko04934)	LMST02030086	Sterol Lipids [ST]	Steroids [ST02]	C21 steroids (gluco/mineralocorticoids, progestogins) and derivatives [ST0203]	HMDB0000015	152-58-9	Organic compounds	Lipids and lipid-like molecules	Steroids and steroid derivatives	Hydroxysteroids
neg_12141	Resolvin D2	32579.94429	41069.73967	42642.77466	4497.583575	28321.81799	25333.81724	21305.58709	25354.40062	27986.01281	0.136010313	0.788599079	0.254518553	unchanged	-0.136010313	0.788599079	0.254518553	unchanged	-13.7594947	C22H32O5	411.1891988	6.884116667	C18179	--	LMFA04030001	Fatty Acyls [FA]	Docosanoids [FA04]	Resolvin Ds [FA0403]	HMDB0002294	82864-77-5	Organic compounds	Lipids and lipid-like molecules	Fatty Acyls	Fatty acids and conjugates
neg_12167	Roxithromycin	14726.68778	6547.818282	10858.82135	6888.078671	17755.63448	6234.595888	30487.27077	33629.21351	31560.21706	-1.149919797	0.080540847	1.203830855	unchanged	1.149919797	0.080540847	1.203830855	unchanged	-39.79353466	C41H76N2O15	857.4659493	6.891383333	C13173	--	--	--	--	--	HMDB0014916	80214-83-1	Organic compounds	Benzenoids	Benzene and substituted derivatives	--
neg_12168	Pyrrolidonecarboxylic acid	7.63E-09	435.6414312	235.0297248	7.63E-09	7.63E-09	670.9083965	974.2523652	244.5299145	274.6655944	-1.368332442	0.235327516	0.859327544	unchanged	1.368332442	0.235327516	0.859327544	unchanged	-3.764151992	C5H7NO3	128.0348309	6.89865	--	--	--	--	--	--	HMDB0000267	98-79-3	Organic compounds	Organic acids and derivatives	Carboxylic acids and derivatives	Amino acids, peptides, and analogues
neg_12190	Ethylene oxide	11831.89551	7.63E-09	7.63E-09	7.63E-09	7.63E-09	322.7464508	1342.734961	4204.190469	5344.60241	-39.13553417	0.085019806	1.22861509	unchanged	39.13553417	0.085019806	1.22861509	unchanged	-2.002088631	C2H4O	87.04497677	6.89865	C06548	Chloroalkane and chloroalkene degradation(ko00625);;Metabolic pathways(ko01100);;Microbial metabolism in diverse environments(ko01120);;Chemical carcinogenesis - DNA adducts(ko05204)	--	--	--	--	HMDB0255987	--	Organic compounds	Organoheterocyclic compounds	Epoxides	--
neg_12192	Decanal	7.63E-09	7.63E-09	7.63E-09	7.63E-09	7.63E-09	28.52675635	7.63E-09	7.63E-09	7.63E-09	-29.4775386	0.373900966	0.660345075	unchanged	29.4775386	0.373900966	0.660345075	unchanged	-3.636378203	C10H20O	155.143571	6.905916667	C12307	--	LMFA06000052	Fatty Acyls [FA]	Fatty aldehydes [FA06]	--	HMDB0011623	112-31-2	Organic compounds	Organic oxygen compounds	Organooxygen compounds	Carbonyl compounds
neg_1223	Androsterone sulfate	10643.96079	16697.43072	1283.833186	7.63E-09	7.63E-09	14793.84341	3937.073834	7490.463358	23476.85157	-1.424744601	0.199909597	0.991372209	unchanged	1.424744601	0.199909597	0.991372209	unchanged	-1.562972605	C19H30O5S	369.17354	10.23516667	--	--	--	--	--	--	HMDB0002759	2479-86-9	Organic compounds	Lipids and lipid-like molecules	Steroids and steroid derivatives	Sulfated steroids
neg_12234	hydroxyl diethyl succinate	42.06362054	203.0320694	1329.635443	7.63E-09	7.63E-09	371.0783795	772.013793	253.6536072	81.81931241	0.333304919	0.829990039	0.192173514	unchanged	-0.333304919	0.829990039	0.192173514	unchanged	0.59123999	C8H14O5	425.1666747	6.920316667	--	--	--	--	--	--	--	--	--	--	--	--
neg_12250	9,10-DHOME	2488.382172	18411.33696	9176.183444	7288.521796	2594.623909	5375.613545	1498.53904	2388.525981	2327.412697	1.734198812	0.141285498	1.294683107	unchanged	-1.734198812	0.141285498	1.294683107	unchanged	-3.644001581	C18H34O4	313.237288	6.927466667	C14828	Linoleic acid metabolism(ko00591)	--	--	--	--	HMDB0004704	125356-86-7	Organic compounds	Lipids and lipid-like molecules	Fatty Acyls	Fatty acids and conjugates
neg_12260	S-adenosyl-1,8-diamino-3-thiooctane	16018.26364	15897.59225	12999.68682	1235.757491	16437.01628	12848.84059	38479.99046	7520.267565	22675.83088	-0.744710587	0.261864752	0.81065308	unchanged	0.744710587	0.261864752	0.81065308	unchanged	5.346532268	C18H31N7O3S	424.2159059	6.927466667	--	--	--	--	--	--	--	--	--	--	--	--
neg_1228	Ubiquinone 4	5685.014517	5689.630245	860.6191495	7.63E-09	7.63E-09	1686.754754	3142.60195	4306.13515	2639.88043	-1.092535683	0.285382165	0.887278481	unchanged	1.092535683	0.285382165	0.887278481	unchanged	7.082010168	C29H42O4	499.3097301	10.23516667	--	--	--	--	--	--	HMDB0006710	4370-62-1	Organic compounds	Lipids and lipid-like molecules	Prenol lipids	Quinone and hydroquinone lipids
neg_12289	1-(3,4-Dihydroxyphenyl)-1-decene-3,5-dione	252.4078181	43.65676218	188.5267945	5.736461402	27.55713081	3.608290181	29.97896108	93.96327855	136.5090274	-0.638161438	0.560808717	0.445026941	unchanged	0.638161438	0.560808717	0.445026941	unchanged	-3.285571452	C16H20O4	275.1279754	6.941733333	C17745	Stilbenoid, diarylheptanoid and gingerol biosynthesis(ko00945);;Biosynthesis of secondary metabolites(ko01110)	--	--	--	--	--	--	--	--	--	--
neg_12291	12-OxoETE	5438.174831	3182.197334	3887.543301	6933.843611	207907.377	1053.482062	1245.022044	2024.100382	1896.765121	4.572573192	0.372492071	0.845199507	unchanged	-4.572573192	0.372492071	0.845199507	unchanged	1.836877491	C20H30O3	363.2182822	6.941733333	C14807	Arachidonic acid metabolism(ko00590)	--	--	--	--	HMDB0013633	108437-64-5	Organic compounds	Lipids and lipid-like molecules	Fatty Acyls	Fatty acids and conjugates
neg_12325	1,3,5,7,9,11,13-Pentadecaheptaene	7.63E-09	171.9671431	8.403478331	76.61285394	7.63E-09	7.63E-09	38.74525817	22.23754516	349.2193305	-0.352731308	0.827000886	0.174666198	unchanged	0.352731308	0.827000886	0.174666198	unchanged	9.766535571	C15H18	243.1409886	6.9634	C21358	Biosynthesis of enediyne antibiotics(ko01059);;Biosynthesis of secondary metabolites(ko01110)	--	--	--	--	--	--	--	--	--	--
neg_12330	2,3-Bis(4-hydroxyphenyl)-1,2-propanediol	1573.277797	0.47424473	7.63E-09	7.63E-09	140.06511	4638.139584	4927.283526	3162.573108	3339.761318	-6.649889149	0.004249782	1.81973419	down	6.649889149	0.004249782	1.81973419	up	-6.868487854	C15H16O4	281.0777403	6.9634	C13634	Bisphenol degradation(ko00363);;Microbial metabolism in diverse environments(ko01120)	--	--	--	--	--	--	--	--	--	--
neg_12331	Sodium lauryl sulfate	2372.019004	3734.918609	224.6456346	101.3655469	342.0461137	7.63E-09	179.1160552	279.2730499	118.8580207	0.900051033	0.628954809	0.426169987	unchanged	-0.900051033	0.628954809	0.426169987	unchanged	29.87160777	C12H25NaO4S	323.1325847	6.9634	C11166	--	--	--	--	--	--	--	--	--	--	--
neg_12333	5-Methyl-2-thiouridine	12.15052357	256.611368	33.1781431	7.63E-09	7.63E-09	1099.256189	56.53607565	88.04959809	7.63E-09	-1.793822341	0.458688311	0.55175853	unchanged	1.793822341	0.458688311	0.55175853	unchanged	-1.26846654	C10H14N2O5S	319.0601978	6.9634	--	--	--	--	--	--	--	--	--	--	--	--
neg_12346	2-Phenyl-1,3-propanediol monocarbamate	13743.58944	7545.070778	7114.838078	464.6134395	2822.160489	2418635.064	18786.51232	15491.30759	10570.39511	-6.786936889	0.364926118	0.672519113	unchanged	6.786936889	0.364926118	0.672519113	unchanged	0.285225567	C10H13NO3	449.1930488	6.956133333	C16586	Drug metabolism - cytochrome P450(ko00982)	--	--	--	--	HMDB0060351	--	Organic compounds	Benzenoids	Benzene and substituted derivatives	--
neg_12370	Hydrogenobyrinate a,c diamide	3481.02879	1291.915945	3328.790474	1313.742895	681.849056	135363.1596	3009.881693	1951.654304	1732.493654	-4.137301851	0.359843538	0.679472637	unchanged	4.137301851	0.359843538	0.679472637	unchanged	-27.77203095	C45H62N6O12	899.3928431	6.956133333	C06503	Porphyrin metabolism(ko00860);;Metabolic pathways(ko01100);;Biosynthesis of cofactors(ko01240)	--	--	--	--	--	--	--	--	--	--
neg_12381	1-Dehydro-[6]-gingerdione	56719.21691	1429.805852	300.4125252	234.735642	7.63E-09	11976.06499	82309.63853	125985.5428	136332.7083	-7.394702787	0.022773463	1.566978043	unchanged	7.394702787	0.022773463	1.566978043	unchanged	4.754545885	C17H22O4	325.12259	6.970666667	C17746	Stilbenoid, diarylheptanoid and gingerol biosynthesis(ko00945);;Biosynthesis of secondary metabolites(ko01110)	--	--	--	--	HMDB0302131	--	Organic compounds	Phenylpropanoids and polyketides	Cinnamic acids and derivatives	Hydroxycinnamic acids and derivatives
neg_12404	Glu Val Tyr Asp	12347.43081	418.417287	1307.325814	116.2100555	2738.328724	2493.370741	1947.604951	2032.051273	2586.102603	-1.902616614	0.200419628	0.912034864	unchanged	1.902616614	0.200419628	0.912034864	unchanged	10.97149447	C23H32N4O10	523.2103182	6.977816667	--	--	--	--	--	--	--	--	--	--	--	--
neg_12407	5''-Phosphoribosylparomamine	1329.443771	7.63E-09	51.61336675	242.2810653	528.2238152	4.008566115	25.19108056	2.936184527	22.85675142	-0.429952816	0.813948326	0.163022415	unchanged	0.429952816	0.813948326	0.163022415	unchanged	23.29620928	C17H34N3O14P	570.1597083	6.977816667	C21260	Neomycin, kanamycin and gentamicin biosynthesis(ko00524);;Biosynthesis of secondary metabolites(ko01110)	--	--	--	--	--	--	--	--	--	--
neg_12416	(Indol-3-yl)acetamide	8192.548143	7.63E-09	7.63E-09	7.63E-09	7.63E-09	128187.4506	18875.73509	20848.84872	17501.7878	-42.20606169	0.15996928	1.030859877	unchanged	42.20606169	0.15996928	1.030859877	unchanged	-2.515806335	C10H10N2O	219.0770779	6.985066667	C02693	Tryptophan metabolism(ko00380);;Metabolic pathways(ko01100)	--	--	--	--	HMDB0029739	879-37-8	Organic compounds	Organoheterocyclic compounds	Indoles and derivatives	Indoles
neg_12418	1-[2,6,6-Trimethyl-1,3-cyclohexadien-1-yl]-2-buten-1-one	44.45167354	111.3509987	17474.82383	7.63E-09	7.63E-09	19.02000368	7.63E-09	1.445374949	52.44634938	7.54924341	0.389718006	0.807498099	unchanged	-7.54924341	0.389718006	0.807498099	unchanged	-2.768162814	C13H18O	235.1334417	6.992216667	--	--	--	--	--	--	--	--	--	--	--	--
neg_12422	Ergothioneine	701.6278332	7.63E-09	7.63E-09	7.63E-09	1805.980157	6038.582895	1501.778578	1628.765553	1190.495699	-2.292732461	0.154669955	1.020667011	unchanged	2.292732461	0.154669955	1.020667011	unchanged	24.88547796	C9H16N3O2S+	265.0714501	6.985066667	C05570	Histidine metabolism(ko00340);;Metabolic pathways(ko01100)	--	--	--	--	HMDB0003045	497-30-3	Organic compounds	Organic acids and derivatives	Carboxylic acids and derivatives	Amino acids, peptides, and analogues
neg_12423	8-epi-Cedrol	59.16930015	343.795896	785.7050651	1627.279421	47.42744124	0.216543533	1.584922625	280.5356312	70.50400817	3.088768689	0.169388108	1.230494839	unchanged	-3.088768689	0.169388108	1.230494839	unchanged	-2.136881858	C15H26O	267.1960935	6.992216667	C18245	Sesquiterpenoid and triterpenoid biosynthesis(ko00909);;Biosynthesis of secondary metabolites(ko01110)	--	--	--	--	--	--	--	--	--	--
neg_12424	cis-3,4-Phenanthrenedihydrodiol-4-carboxylate	683.6744306	8.375631335	7.63E-09	7.63E-09	7.63E-09	1173.424597	637.7830169	585.5662858	485.5540048	-8.411965892	0.004018598	1.828518843	down	8.411965892	0.004018598	1.828518843	up	7.31840992	C15H12O4	277.0501007	6.985066667	C18256	Polycyclic aromatic hydrocarbon degradation(ko00624);;Microbial metabolism in diverse environments(ko01120)	--	--	--	--	--	--	--	--	--	--
neg_12438	Gibberellin A44 diacid	2834.504293	2562.180396	1638.228643	521.1455629	2143.877843	964.3043199	1165.649149	1795.163886	2190.095448	-0.060563387	0.899235582	0.093826742	unchanged	0.060563387	0.899235582	0.093826742	unchanged	11.21034743	C20H28O6	409.1908742	6.992216667	C06095	Diterpenoid biosynthesis(ko00904);;Metabolic pathways(ko01100);;Biosynthesis of secondary metabolites(ko01110)	LMPR0104170008	Prenol Lipids [PR]	Isoprenoids [PR01]	C20 isoprenoids (diterpenes) [PR0104]	--	--	--	--	--	--
neg_12444	6-Oxocampestanol	7.63E-09	14.43672674	4178.376203	870.0691889	603.1817515	7.63E-09	7.63E-09	0.00560762	7.63E-09	20.26844717	0.228089881	1.110896264	unchanged	-20.26844717	0.228089881	1.110896264	unchanged	-21.99709695	C28H48O2	451.3256732	6.992216667	C15789	Brassinosteroid biosynthesis(ko00905);;Metabolic pathways(ko01100);;Biosynthesis of secondary metabolites(ko01110)	LMST01030133	Sterol Lipids [ST]	Sterols [ST01]	Ergosterols and C24-methyl derivatives [ST0103]	HMDB0304234	--	Organic compounds	Lipids and lipid-like molecules	Steroids and steroid derivatives	Ergostane steroids
neg_12462	2-Ketospirilloxanthin	204.7545141	3265.784238	2224.905671	7282.670542	10036.95248	452.1177583	1054.781016	2443.987586	1969.742882	2.218742196	0.086522407	1.459659562	unchanged	-2.218742196	0.086522407	1.459659562	unchanged	-3.783365086	C42H58O3	655.4344891	6.992216667	C15884	Carotenoid biosynthesis(ko00906);;Metabolic pathways(ko01100);;Biosynthesis of secondary metabolites(ko01110)	--	--	--	--	--	--	--	--	--	--
neg_12466	ethyl-2-methylacetoacetate	9.269630769	124.3054836	12.91259762	233.173645	199.9417027	7.600331754	9.585765142	19.27237409	24.24893727	3.348780165	0.077866465	1.529189902	unchanged	-3.348780165	0.077866465	1.529189902	unchanged	-12.56608731	C7H12O3	179.046235	6.99935	--	--	--	--	--	--	--	--	--	--	--	--
neg_12470	5(S)-HPETE	150886.7006	17809.21831	33985.77836	35894.83358	4188.782544	6950.257841	9585.402692	15951.19031	12325.19691	-0.768905454	0.602829488	0.370796742	unchanged	0.768905454	0.602829488	0.370796742	unchanged	-7.662163914	C20H32O4	335.2202068	6.99935	C05356	Arachidonic acid metabolism(ko00590);;Metabolic pathways(ko01100);;Serotonergic synapse(ko04726);;Ovarian steroidogenesis(ko04913);;Eicosanoids(ko07034)	--	--	--	--	HMDB0011135	74581-83-2	Organic compounds	Lipids and lipid-like molecules	Fatty Acyls	Eicosanoids
neg_12476	(5S,6S)-di-HETE	30364.54267	22271.79653	26809.18633	7865.339467	2949099.661	14108.42014	15133.47519	19085.94581	17229.18925	5.291796044	0.391123829	0.814235386	unchanged	-5.291796044	0.391123829	0.814235386	unchanged	3.687708023	C20H32O4	381.2295023	6.99935	--	--	--	--	--	--	--	--	--	--	--	--
neg_12489	Prostaglandin B2-d4	27461.86405	20999.04671	15560.29774	21911.82645	10844.04783	6630.661564	6309.717807	12049.60386	11269.34831	0.443326901	0.358020594	0.683033212	unchanged	-0.443326901	0.358020594	0.683033212	unchanged	8.237798725	C20H26D4O4	337.2350263	7.006483333	--	--	--	--	--	--	--	--	--	--	--	--
neg_12498	4,4'-Diapolycopene	884.9865715	38373.00393	5029.647741	888.9821051	18763.22048	35.52307014	196.706601	616.0144	596.1977993	5.080487617	0.167882836	1.26055209	unchanged	-5.080487617	0.167882836	1.26055209	unchanged	16.86791077	C30H40	421.2944215	7.01375	C19797	Carotenoid biosynthesis(ko00906);;Biosynthesis of secondary metabolites(ko01110)	LMPR01070143	Prenol Lipids [PR]	Isoprenoids [PR01]	C40 isoprenoids (tetraterpenes) [PR0107]	--	--	--	--	--	--
neg_12511	2,3-DIACETOXY-7,8-EPOXY-24,29-DINOR-1,3,5-FRIEDELATRIENE-20-CARBOXYLIC ACID	14264.1256	17467.3883	15069.71441	16724.7231	89341.86505	21498.02456	11409.84939	12751.68714	17473.80368	1.162535078	0.371037437	0.840656215	unchanged	-1.162535078	0.371037437	0.840656215	unchanged	3.159809532	C33H44O7	551.3031725	7.006483333	--	--	--	--	--	--	--	--	--	--	--	--
neg_12525	3-Hydroxy-7,8-dihydro-beta-ionol	1444.290401	2196.655983	1473.70309	3913.137659	790.6765378	6728.676795	3413.293861	1296.147089	2642.264366	-0.568616067	0.426072865	0.607697518	unchanged	0.568616067	0.426072865	0.607697518	unchanged	-1.911087796	C13H20O2	253.144135	7.021016667	--	--	--	--	--	--	--	--	--	--	--	--
neg_12540	Soraphen A	6279.823271	1420.747985	2555.869778	1932.805863	30667.61727	22540.88915	2978.475755	8145.340789	9623.349986	-0.116539066	0.926984881	0.0839438	unchanged	0.116539066	0.926984881	0.0839438	unchanged	8.493836506	C29H44O8	1085.614278	7.0283	C11300	Type I polyketide structures(ko01052)	--	--	--	--	--	--	--	--	--	--
neg_12554	13,14-Dihydro-15-ketoprostaglandin A2	34660.16196	36574.23768	54484.55162	18972.87045	20279.27175	192874.896	8620.635599	17144.24875	8473.312435	-0.684431497	0.613234547	0.381196826	unchanged	0.684431497	0.613234547	0.381196826	unchanged	16.19508421	C20H30O4	355.1944899	7.0283	--	--	--	--	--	--	--	--	--	--	--	--
neg_12560	PC(14:1(9Z)/16:1(9Z))	141.457638	1075.984234	1007.129867	2827.247213	27449.81926	79.84161472	376.9787582	1109.746671	219.4133751	4.391391351	0.319212859	0.938230721	unchanged	-4.391391351	0.319212859	0.938230721	unchanged	6.012119922	C38H72NO8P	736.4731737	7.0283	--	--	LMGP01011385	Glycerophospholipids [GP]	Glycerophosphocholines [GP01]	Diacylglycerophosphocholines [GP0101]	HMDB0007903	--	Organic compounds	Lipids and lipid-like molecules	Glycerophospholipids	Glycerophosphocholines
neg_12575	Dehydroergosterol	7.63E-09	370.0014488	1463.10417	2612.190715	100900.9786	7.63E-09	27.08679049	77.92176203	36.66062438	9.860325777	0.367591985	0.853401247	unchanged	-9.860325777	0.367591985	0.853401247	unchanged	5.823040033	C28H42O	429.2952634	7.03555	--	--	LMST01031023	Sterol Lipids [ST]	Sterols [ST01]	Ergosterols and C24-methyl derivatives [ST0103]	HMDB0250953	--	Organic compounds	Lipids and lipid-like molecules	Steroids and steroid derivatives	Ergostane steroids
neg_12595	Echinenone	4825.769215	1707.096568	661.3901274	2493.286212	33297.13392	3432.713816	15505.04443	6579.85879	15719.82841	0.050332839	0.970829151	0.03983649	unchanged	-0.050332839	0.970829151	0.03983649	unchanged	-7.960354437	C40H54O	585.3824861	7.049966667	C08592	Carotenoid biosynthesis(ko00906);;Biosynthesis of secondary metabolites(ko01110)	LMPR01070060	Prenol Lipids [PR]	Isoprenoids [PR01]	C40 isoprenoids (tetraterpenes) [PR0107]	--	--	--	--	--	--
neg_12597	PE(14:0/17:0)	7.63E-09	74.19524433	22.1184169	907.2216162	9639.589182	7.63E-09	29.59469052	14.32959518	44.07751246	7.240101116	0.339959182	0.900933968	unchanged	-7.240101116	0.339959182	0.900933968	unchanged	15.10173567	C36H72NO8P	712.4791876	7.049966667	--	--	LMGP02010409	Glycerophospholipids [GP]	Glycerophosphoethanolamines [GP02]	Diacylglycerophosphoethanolamines [GP0201]	--	--	--	--	--	--
neg_12621	3-Hexaprenyl-4-hydroxybenzoate	7.63E-09	16903.63335	1538.464134	2786.30521	4135.642215	129.8795996	304.0535737	36.43855414	3.946163782	6.062714833	0.177655757	1.233519086	unchanged	-6.062714833	0.177655757	1.233519086	unchanged	13.59785919	C37H54O3	581.3841269	7.064366667	C13425	--	--	--	--	--	HMDB0006816	65848-03-5	Organic compounds	Lipids and lipid-like molecules	Prenol lipids	Polyprenylphenols
neg_12625	Oleandomycin triacetate	106.7948814	1396.528311	2099.011234	3672.855555	12859.29598	263.6142634	1222.314282	708.9417164	391.5782872	3.216507663	0.191540726	1.199151836	unchanged	-3.216507663	0.191540726	1.199151836	unchanged	37.42349756	C41H67NO14	842.4842023	7.0571	--	--	--	--	--	--	HMDB0015448	09-09-51	Organic compounds	Organic oxygen compounds	Organooxygen compounds	Carbohydrates and carbohydrate conjugates
neg_12630	Megalomicin C1	17760.89506	3094.235717	6930.216439	5653.90663	27009.42271	5920.404027	10455.89943	5817.894811	6636.985567	0.195666579	0.831295428	0.201970818	unchanged	-0.195666579	0.831295428	0.201970818	unchanged	-35.85455886	C48H84N2O17	981.517226	7.064366667	C11987	Biosynthesis of 12-, 14- and 16-membered macrolides(ko00522);;Biosynthesis of secondary metabolites(ko01110)	LMPK04000028	Polyketides [PK]	Macrolides and lactone polyketides [PK04]	--	--	--	--	--	--	--
neg_12637	(5aS)-5,5a-Dihydrophenazine-1,6-dicarboxylate	7.63E-09	65.80943623	7.63E-09	7.63E-09	7.63E-09	7.63E-09	7.63E-09	7.63E-09	7.63E-09	31.00544544	0.391002219	0.809737275	unchanged	-31.00544544	0.391002219	0.809737275	unchanged	4.780227505	C14H10N2O4	305.0347491	7.0715	C21410	Phenazine biosynthesis(ko00405);;Biosynthesis of secondary metabolites(ko01110)	--	--	--	--	--	--	--	--	--	--
neg_1264	D-Lactic acid	74.45768699	253.6443143	160.1451532	412.8385917	11.52695037	1919.037696	216.6409318	145.6251307	138.5028057	-1.251397235	0.46884043	0.54189978	unchanged	1.251397235	0.46884043	0.54189978	unchanged	-2.642787589	C3H6O3	89.02417968	1.02055	C00256	Pyruvate metabolism(ko00620);;Metabolic pathways(ko01100);;Microbial metabolism in diverse environments(ko01120);;Vancomycin resistance(ko01502)	--	--	--	--	HMDB0001311	10326-41-7	Organic compounds	Organic acids and derivatives	Hydroxy acids and derivatives	Alpha hydroxy acids and derivatives
neg_12650	Ethyl methionate	7.63E-09	7.63E-09	7.63E-09	7.63E-09	7.63E-09	7.63E-09	7.63E-09	7.63E-09	7.63E-09	0	1	0	unchanged	0	1	0	unchanged	-5.963632894	C7H15NO2S	212.050695	7.078783333	--	--	--	--	--	--	--	--	--	--	--	--
neg_12661	13,14-dihydro-15-keto-PGF2�	25081.33601	11433.74751	31146.55397	26139.68959	29653.42974	9995.184369	19566.63525	16352.83545	16617.95494	0.489036136	0.230061342	0.995614413	unchanged	-0.489036136	0.230061342	0.995614413	unchanged	-1.656209517	C20H34O5	353.2327611	7.078783333	--	--	LMFA03010027	Fatty Acyls [FA]	Eicosanoids [FA03]	Prostaglandins [FA0301]	HMDB0004685	27376-76-7	Organic compounds	Lipids and lipid-like molecules	Fatty Acyls	Eicosanoids
neg_12676	D,L-cyclohexanephosphinothricin	7.63E-09	1.834958178	7.63E-09	7.63E-09	7.63E-09	7.63E-09	7.63E-09	7.63E-09	7.63E-09	25.84097009	0.391002219	0.809737275	unchanged	-25.84097009	0.391002219	0.809737275	unchanged	7.004049083	C8H15NO4P-	241.0500788	7.093316667	--	--	--	--	--	--	--	--	--	--	--	--
neg_12685	Adrenic acid	4718.966338	7.63E-09	7.63E-09	476.9386667	1010.969196	0.001367444	7.63E-09	11.22134297	4.355102293	-1.348012241	0.583040096	0.389354039	unchanged	1.348012241	0.583040096	0.389354039	unchanged	-3.240926444	C22H36O2	377.2686564	7.093316667	C16527	Biosynthesis of unsaturated fatty acids(ko01040);;Ferroptosis(ko04216)	LMFA01030178	Fatty Acyls [FA]	Fatty Acids and Conjugates [FA01]	Unsaturated fatty acids [FA0103]	HMDB0002226	28874-58-0	Organic compounds	Lipids and lipid-like molecules	Fatty Acyls	Fatty acids and conjugates
neg_127	Isovaleryl-CoA	48.42730689	481.7197603	86.64037787	7.63E-09	7.63E-09	116.1135385	93.415764	203.3902262	159.788289	0.193826317	0.888495731	0.130673082	unchanged	-0.193826317	0.888495731	0.130673082	unchanged	20.12075445	C26H44N7O17P3S	896.188053	0.447366667	C02939	Valine, leucine and isoleucine degradation(ko00280);;Metabolic pathways(ko01100)	LMFA07050336	Fatty Acyls [FA]	Fatty esters [FA07]	Fatty acyl CoAs [FA0705]	HMDB0001113	6244-91-3	Organic compounds	Lipids and lipid-like molecules	Fatty Acyls	Fatty acyl thioesters
neg_12701	CDP-DG(18:1(11Z)/20:4(8Z,11Z,14Z,17Z))	44788.10509	16828.36949	29790.56356	21328.95007	118892.2112	40354.84682	43446.63733	32322.67943	38527.17742	0.227781392	0.796953632	0.25155979	unchanged	-0.227781392	0.796953632	0.25155979	unchanged	-2.502169907	C50H83N3O15P2	1026.520095	7.10045	--	--	LMGP13010026	Glycerophospholipids [GP]	CDP-Glycerols [GP13]	CDP-diacylglycerols [GP1301]	HMDB0006992	--	Organic compounds	Lipids and lipid-like molecules	Glycerophospholipids	CDP-glycerols
neg_12703	Undecanoic Acid	7.63E-09	7.63E-09	7.63E-09	7.63E-09	7.63E-09	7.63E-09	7.63E-09	7.63E-09	7.63E-09	0	1	0	unchanged	0	1	0	unchanged	9.736470076	C11H22O2	207.1384603	7.10045	C17715	--	LMFA01010011	Fatty Acyls [FA]	Fatty Acids and Conjugates [FA01]	Straight chain fatty acids [FA0101]	HMDB0000947	112-37-8	Organic compounds	Lipids and lipid-like molecules	Fatty Acyls	Fatty acids and conjugates
neg_12705	Plastoquinol-1	7896.158133	3667.900848	723.2223992	2485.408333	5.086547673	455.8611152	340.147255	381.302371	249.2637266	-0.116076956	0.936014284	0.052196202	unchanged	0.116076956	0.936014284	0.052196202	unchanged	-0.150388611	C13H18O2	251.1288517	7.10045	C02185	Photosynthesis(ko00195);;Metabolic pathways(ko01100)	LMPR02010037	Prenol Lipids [PR]	Quinones and hydroquinones [PR02]	Ubiquinones [PR0201]	--	--	--	--	--	--
neg_12713	13(S)-HpODE	4286.077031	77255.89445	62317.81696	115003.4357	6345.212739	8300.716113	4834.075313	7886.689262	6214.498213	3.371115138	0.079316715	1.520663651	unchanged	-3.371115138	0.079316715	1.520663651	unchanged	-3.233466917	C18H32O4	311.2217735	7.10045	C04717	Linoleic acid metabolism(ko00591);;Metabolic pathways(ko01100)	--	--	--	--	HMDB0003871	33964-75-9	Organic compounds	Lipids and lipid-like molecules	Fatty Acyls	Lineolic acids and derivatives
neg_12715	Meleagrin	15081.85646	2697.94281	745.4756998	246.6090338	7.63E-09	620.3883214	221.5679053	176.1745196	207.7741597	-1.821927166	0.478512105	0.505880983	unchanged	1.821927166	0.478512105	0.505880983	unchanged	15.91894105	C23H23N5O4	432.1746235	7.10045	C22168	Staurosporine biosynthesis(ko00404);;Biosynthesis of secondary metabolites(ko01110)	--	--	--	--	--	--	--	--	--	--
neg_12716	5a,11a-Dehydrotetracycline	1102.384528	7.63E-09	42.22527726	407.9914735	7.63E-09	7.63E-09	7.63E-09	7.63E-09	7.63E-09	-0.97000781	0.67229829	0.30457239	unchanged	0.97000781	0.67229829	0.30457239	unchanged	-1.838406238	C22H22N2O8	463.1114707	7.10045	C03206	Tetracycline biosynthesis(ko00253);;Biosynthesis of type II polyketide products(ko01057);;Metabolic pathways(ko01100);;Biosynthesis of secondary metabolites(ko01110)	--	--	--	--	--	--	--	--	--	--
neg_12725	Illudin M	17227.04827	2266.836534	884.8577845	228.3138594	7.63E-09	215.3587782	88.88795268	595.1593146	327.4749464	-2.126901295	0.450648138	0.538498135	unchanged	2.126901295	0.450648138	0.538498135	unchanged	9.545424857	C15H20O3	269.1182809	7.114866667	C09687	--	--	--	--	--	--	--	--	--	--	--
neg_12735	IMP	7.63E-09	7.63E-09	7.63E-09	3175.422822	7.63E-09	7.63E-09	7.63E-09	7.63E-09	7.63E-09	36.59795588	0.391002219	0.801359109	unchanged	-36.59795588	0.391002219	0.801359109	unchanged	16.710158	C10H13N4O8P	347.0456395	7.114866667	C00130	Purine metabolism(ko00230);;Biosynthesis of plant secondary metabolites(ko01060);;Biosynthesis of alkaloids derived from histidine and purine(ko01065);;Biosynthesis of plant hormones(ko01070);;Metabolic pathways(ko01100);;Biosynthesis of secondary metabolites(ko01110);;Nucleotide metabolism(ko01232);;Biosynthesis of cofactors(ko01240);;Antifolate resistance(ko01523);;Taste transduction(ko04742)	--	--	--	--	HMDB0000175	131-99-7	Organic compounds	Nucleosides, nucleotides, and analogues	Purine nucleotides	Purine ribonucleotides
neg_12743	pregnenolone sulfate	21377.45917	153.5148326	3254.775317	177.4924791	56.68044625	8907.776818	5348.179252	7456.330566	7150.844745	-3.463939075	0.031776983	1.463366506	unchanged	3.463939075	0.031776983	1.463366506	unchanged	-4.703625733	C21H32O5S	417.1698494	7.1076	C18044	Steroid hormone biosynthesis(ko00140);;Metabolic pathways(ko01100)	LMST05020014	Sterol Lipids [ST]	Steroid conjugates [ST05]	Sulfates [ST0502]	HMDB0000774	1247-64-9	Organic compounds	Lipids and lipid-like molecules	Steroids and steroid derivatives	Sulfated steroids
neg_1275	Echitovenine	1099.273652	1221.63182	7.63E-09	7.63E-09	7.63E-09	842.1275406	249.6856729	637.1684907	511.1196875	-1.128840491	0.339419206	0.815434152	unchanged	1.128840491	0.339419206	0.815434152	unchanged	-21.55147066	C23H28N2O4	395.1890922	10.29268333	C11784	Indole alkaloid biosynthesis(ko00901);;Biosynthesis of secondary metabolites(ko01110)	--	--	--	--	--	--	--	--	--	--
neg_12764	Nodularin	11017.05862	2656.053388	5140.301687	24381.13745	9250.581479	2824.041868	41282.03374	3100.766321	1372.425862	-0.202686559	0.866998943	0.116977032	unchanged	0.202686559	0.866998943	0.116977032	unchanged	8.388858252	C41H60N8O10	845.4248241	7.1076	C15713	--	--	--	--	--	HMDB0255692	--	Organic compounds	Organic acids and derivatives	Carboxylic acids and derivatives	Amino acids, peptides, and analogues
neg_12770	2-Undecanone	66.43753499	176.2524728	55257.40518	125.4491801	0.874690997	19763.91906	602.237458	113.9904656	509.2645059	1.721753164	0.541526985	0.550650154	unchanged	-1.721753164	0.541526985	0.550650154	unchanged	-3.159874463	C11H22O	215.1647305	7.128433333	C01875	--	--	--	--	--	HMDB0033713	112-12-9	Organic compounds	Organic oxygen compounds	Organooxygen compounds	Carbonyl compounds
neg_12795	2'-Hydroxydihydrodaidzein	7.63E-09	7.63E-09	7.63E-09	7.63E-09	7.63E-09	7.63E-09	7.63E-09	7.63E-09	7.63E-09	0	1	0	unchanged	0	1	0	unchanged	5.003283043	C15H12O5	293.0445025	7.142966667	C03567	Isoflavonoid biosynthesis(ko00943);;Biosynthesis of secondary metabolites(ko01110)	LMPK12050463	Polyketides [PK]	Flavonoids [PK12]	Isoflavonoids [PK1205]	HMDB0033928	--	Organic compounds	Phenylpropanoids and polyketides	Isoflavonoids	Isoflavans
neg_12814	N-Acetyl-O-demethylpuromycin-5'-phosphate	4726.425687	426.4354423	564.3268012	168.1446759	97.36790277	2260.795522	473.209964	329.8327675	274.7098301	-2.360589644	0.206958414	0.910805583	unchanged	2.360589644	0.206958414	0.910805583	unchanged	-2.118432816	C23H30N7O9P	600.1577031	7.142966667	C07030	Biosynthesis of various antibiotics(ko00998);;Metabolic pathways(ko01100);;Biosynthesis of secondary metabolites(ko01110)	--	--	--	--	--	--	--	--	--	--
neg_12826	4-(beta-D-Glucosyloxy)benzoate	7.63E-09	19.29648871	7.63E-09	7.63E-09	7.63E-09	67.74941386	27.17500013	185.5062846	109.7838549	-4.015929233	0.088057356	1.220937166	unchanged	4.015929233	0.088057356	1.220937166	unchanged	4.722645313	C13H16O8	335.055336	7.1501	C03993	Ubiquinone and other terpenoid-quinone biosynthesis(ko00130)	--	--	--	--	--	--	--	--	--	--
neg_12827	1,2-Dehydroreticuline	10658.03497	8730.995068	4589.373852	1224.060801	7.63E-09	966.7372678	1114.113831	1289.552886	616.8332255	0.311959819	0.80477121	0.203311136	unchanged	-0.311959819	0.80477121	0.203311136	unchanged	-2.19705998	C19H22NO4+	363.1235635	7.1501	C06167	Isoquinoline alkaloid biosynthesis(ko00950);;Metabolic pathways(ko01100);;Biosynthesis of secondary metabolites(ko01110)	--	--	--	--	--	--	--	--	--	--
neg_12830	Auramycinone	3366.300376	600.1664032	33.97209056	150.8442357	7.63E-09	7.63E-09	7.63E-09	7.63E-09	353.1729426	-1.922437435	0.458341915	0.530625519	unchanged	1.922437435	0.458341915	0.530625519	unchanged	4.959487837	C21H18O8	419.0768097	7.1501	C12419	Biosynthesis of type II polyketide products(ko01057);;Biosynthesis of secondary metabolites(ko01110)	--	--	--	--	--	--	--	--	--	--
neg_12856	Salviol	1907.522843	32201.67086	14135.28718	20096.27351	393.4674742	3378.449779	5630.392266	41735.27773	3011.354801	0.585634108	0.599213151	0.408325176	unchanged	-0.585634108	0.599213151	0.408325176	unchanged	-8.82737989	C20H30O2	347.2201152	7.157366667	C21819	Diterpenoid biosynthesis(ko00904);;Biosynthesis of secondary metabolites(ko01110)	--	--	--	--	HMDB0302947	--	Organic compounds	Lipids and lipid-like molecules	Prenol lipids	Diterpenoids
neg_12865	Penitrem D	12896.13107	5731.657977	20864.83077	28403.26189	44246.39537	962.3367067	4229.593455	2218.274378	1610.037438	2.500930109	0.079781783	1.473967749	unchanged	-2.500930109	0.079781783	1.473967749	unchanged	16.99207779	C37H45NO4	588.3191669	7.157366667	C20596	Indole diterpene alkaloid biosynthesis(ko00403)	--	--	--	--	HMDB0256240	--	Organic compounds	Organoheterocyclic compounds	Naphthopyrans	--
neg_12870	PE(12:0/16:0)	13.04810831	491.6673767	136.2254417	8314.226406	1536.782017	75.27898628	1054.174121	558.2414325	453.8012174	2.60396117	0.337878657	0.889455356	unchanged	-2.60396117	0.337878657	0.889455356	unchanged	7.452879385	C33H66NO8P	680.4555435	7.157366667	--	--	LMGP02011262	Glycerophospholipids [GP]	Glycerophosphoethanolamines [GP02]	Diacylglycerophosphoethanolamines [GP0201]	--	--	--	--	--	--
neg_12872	Megalomicin A	14276.20485	3213.07706	4490.684822	38008.14331	19821.22169	5631.211426	16212.58146	23450.59222	22568.86113	-0.00392284	0.996180832	0.004415305	unchanged	0.00392284	0.996180832	0.004415305	unchanged	5.1640145	C44H80N2O15	897.5350642	7.157366667	C11985	Biosynthesis of 12-, 14- and 16-membered macrolides(ko00522);;Biosynthesis of secondary metabolites(ko01110)	LMPK04000026	Polyketides [PK]	Macrolides and lactone polyketides [PK04]	--	--	--	--	--	--	--
neg_12876	CDP-DG(18:1(9Z)/22:3(10Z,13Z,16Z))	3077.505736	1227.157167	1889.686591	2441.031581	5328.065664	3618.345554	2623.409695	2673.265193	2426.284888	-0.083557992	0.871297138	0.147581499	unchanged	0.083557992	0.871297138	0.147581499	unchanged	47.31198392	C52H89N3O15P2	1092.59633	7.171783333	--	--	LMGP13010035	Glycerophospholipids [GP]	CDP-Glycerols [GP13]	CDP-diacylglycerols [GP1301]	HMDB0007001	--	Organic compounds	Lipids and lipid-like molecules	Glycerophospholipids	Glycerophosphates
neg_12894	CDP-DG(16:0/18:2(9Z,12Z))	3363.264795	2106.950739	2612.021117	8925.316615	8291.727171	31115.11418	4620.111259	3162.252714	3440.569759	-0.737006005	0.556368219	0.443049146	unchanged	0.737006005	0.556368219	0.443049146	unchanged	-1.68125444	C46H81N3O15P2	1022.510852	7.17905	--	--	LMGP13010007	Glycerophospholipids [GP]	CDP-Glycerols [GP13]	CDP-diacylglycerols [GP1301]	HMDB0006972	--	Organic compounds	Lipids and lipid-like molecules	Glycerophospholipids	CDP-glycerols
neg_12905	Indole-5,6-quinone	7.63E-09	7.63E-09	7.63E-09	7.63E-09	7.63E-09	7.63E-09	7.63E-09	7.63E-09	7.63E-09	0	1	0	unchanged	0	1	0	unchanged	-0.079310836	C8H5NO2	146.0247403	7.19345	C05579	Tyrosine metabolism(ko00350);;Metabolic pathways(ko01100)	--	--	--	--	HMDB0006779	582-59-2	Organic compounds	Organoheterocyclic compounds	Indoles and derivatives	--
neg_12909	Galactosylglycerol	7.438420535	7.63E-09	7.63E-09	7.63E-09	7.63E-09	7.63E-09	7.63E-09	7.63E-09	7.63E-09	-27.53829111	0.373900966	0.636958479	unchanged	27.53829111	0.373900966	0.636958479	unchanged	-14.48969692	C9H18O8	275.0711535	7.19345	C05401	Galactose metabolism(ko00052);;Glycerolipid metabolism(ko00561)	--	--	--	--	HMDB0006790	--	Organic compounds	Lipids and lipid-like molecules	Glycerolipids	Glycosylglycerols
neg_12915	3D-3,5/4-Trihydroxycyclohexane-1,2-dione	2040.452371	47.77590335	31.48274043	41.41551509	7.63E-09	967.4911989	910.5953921	2067.293825	985.9204131	-5.530404728	0.007138458	1.750564329	down	5.530404728	0.007138458	1.750564329	up	-14.30042742	C6H8O5	319.0624931	7.186316667	C04287	Inositol phosphate metabolism(ko00562);;Metabolic pathways(ko01100);;Microbial metabolism in diverse environments(ko01120)	--	--	--	--	--	--	--	--	--	--
neg_12955	(-)-threo-Iso(homo)3-citrate	7.63E-09	23.8378449	25.21873353	7.63E-09	7.63E-09	7.63E-09	7.63E-09	7.63E-09	7.63E-09	30.58159759	0.18194223	1.22021692	unchanged	-30.58159759	0.18194223	1.22021692	unchanged	11.820112	C9H14O7	269.0461209	7.207983333	C16600	Methane metabolism(ko00680);;Metabolic pathways(ko01100);;Microbial metabolism in diverse environments(ko01120);;2-Oxocarboxylic acid metabolism(ko01210);;Biosynthesis of cofactors(ko01240)	--	--	--	--	--	--	--	--	--	--
neg_12970	2-(3-Carboxy-3-aminopropyl)-L-histidine	337.7817416	119.3381164	82.05449216	7.63E-09	7.63E-09	7.63E-09	2555.015478	4371.745465	3482.187058	-5.415815071	0.071048772	1.286035435	unchanged	5.415815071	0.071048772	1.286035435	unchanged	14.78696584	C10H16N4O4	255.1136658	7.215116667	C04441	--	--	--	--	--	HMDB0011655	--	Organic compounds	Organic acids and derivatives	Carboxylic acids and derivatives	Amino acids, peptides, and analogues
neg_12978	(��)12,13-Di	4899.333421	43977.3806	15826.98538	21768.63264	7.63E-09	24151.18511	9166.036436	5953.445029	29172.4741	0.475370847	0.606558922	0.425600644	unchanged	-0.475370847	0.606558922	0.425600644	unchanged	-3.527621981	C18H34O4	313.2373246	7.215116667	--	--	--	--	--	--	--	--	--	--	--	--
neg_12985	Danazol	4732.873503	15891.2587	10008.94576	1118.445604	6036.955936	8794.171545	3635.283443	4778.780341	3109.777484	0.721961411	0.383039484	0.781383879	unchanged	-0.721961411	0.383039484	0.781383879	unchanged	-7.391370005	C22H27NO2	382.1998896	7.22225	C06938	--	--	--	--	--	HMDB0002835	17230-88-5	Organic compounds	Lipids and lipid-like molecules	Steroids and steroid derivatives	Estrane steroids
neg_13000	4'-Apo-beta,psi-caroten-4'-al	51.70239021	1680.588119	2817.837789	558.6613058	1341.368076	15.36587146	1619.6219	497.7949834	319.2894294	1.675547071	0.101503448	1.267345476	unchanged	-1.675547071	0.101503448	1.267345476	unchanged	9.834960195	C35H46O	503.3342779	7.215116667	C19892	Carotenoid biosynthesis(ko00906);;Metabolic pathways(ko01100);;Biosynthesis of secondary metabolites(ko01110)	LMPR01070596	Prenol Lipids [PR]	Isoprenoids [PR01]	C40 isoprenoids (tetraterpenes) [PR0107]	--	--	--	--	--	--
neg_13027	PC(14:1(9Z)/14:0)	7.63E-09	316.1963106	528.7037878	2881.953617	2947.858007	7.63E-09	27.6062875	148.2812297	50.06465465	5.206544294	0.109654417	1.421532579	unchanged	-5.206544294	0.109654417	1.421532579	unchanged	29.70096927	C36H70NO8P	696.4786352	7.2294	--	--	LMGP01011381	Glycerophospholipids [GP]	Glycerophosphocholines [GP01]	Diacylglycerophosphocholines [GP0101]	HMDB0007899	--	Organic compounds	Lipids and lipid-like molecules	Glycerophospholipids	Glycerophosphocholines
neg_13038	4,4'-dimethyl[1,1'-biphenyl]-2,2',5,5'-tetrol	5780.746757	7.63E-09	1.10112213	7.63E-09	7.63E-09	1386.560653	477.2633821	688.0984632	447.027883	-12.63905284	0.16044195	1.009789854	unchanged	12.63905284	0.16044195	1.009789854	unchanged	-8.088822544	C14H14O4	245.0799419	7.236533333	--	--	--	--	--	--	--	--	--	--	--	--
neg_13040	Tetranor-12(R)-HETE	149.6143196	2050.35465	3408.55173	179.2646366	98.54521392	2851.794585	1861.916254	537.3745584	711.1784765	0.23053746	0.830328229	0.173212346	unchanged	-0.23053746	0.830328229	0.173212346	unchanged	-4.581066681	C16H26O3	265.1796988	7.243666667	--	--	--	--	--	--	--	--	--	--	--	--
neg_13042	2-Fluorobenzoate	7.63E-09	7.63E-09	7.63E-09	7.63E-09	7.63E-09	7.63E-09	7.63E-09	7.63E-09	25.82846133	-29.33418459	0.373900966	0.658598462	unchanged	29.33418459	0.373900966	0.658598462	unchanged	1.468397786	C7H5FO2	279.04785	7.243666667	C02359	Fluorobenzoate degradation(ko00364);;Metabolic pathways(ko01100);;Microbial metabolism in diverse environments(ko01120);;Degradation of aromatic compounds(ko01220)	--	--	--	--	--	--	--	--	--	--
neg_13055	Norsolorinic acid anthrone	3711.809461	1.744905309	100.5587341	7.63E-09	7.63E-09	504.1893387	2619.261968	5187.961524	4748.273955	-7.035082029	0.016576387	1.624283902	unchanged	7.035082029	0.016576387	1.624283902	unchanged	7.84723665	C20H20O6	401.1269858	7.243666667	C20453	Aflatoxin biosynthesis(ko00254);;Metabolic pathways(ko01100);;Biosynthesis of secondary metabolites(ko01110)	--	--	--	--	--	--	--	--	--	--
neg_13059	Valsartan	30347.52005	1298.06584	2664.856857	778.0215778	1751.098913	1802.011535	1683.956964	766.7360063	1515.072308	-2.153937432	0.388308661	0.617756498	unchanged	2.153937432	0.388308661	0.617756498	unchanged	1.355174712	C24H29N5O3	456.2022974	7.243666667	--	--	--	--	--	--	HMDB0014323	137862-53-4	Organic compounds	Organic acids and derivatives	Carboxylic acids and derivatives	Amino acids, peptides, and analogues
neg_13079	1'-Hydroxy-gamma-carotene glucoside	129.1476101	18430.69476	1658.877344	2282.07994	7527.508025	388.9337251	268.3523382	892.756439	94.02577863	4.39759295	0.163931752	1.269136361	unchanged	-4.39759295	0.163931752	1.269136361	unchanged	2.881278154	C46H68O6	761.5018572	7.243666667	C15861	Carotenoid biosynthesis(ko00906);;Biosynthesis of secondary metabolites(ko01110)	LMPR01070538	Prenol Lipids [PR]	Isoprenoids [PR01]	C40 isoprenoids (tetraterpenes) [PR0107]	--	--	--	--	--	--
neg_131	N-Methylanthraniloyl-CoA	2019.686389	404.5379441	248.9478581	7.63E-09	41.25428866	1144.701148	536.0792689	488.0118696	483.2057599	-2.427469474	0.061822398	1.297045078	unchanged	2.427469474	0.061822398	1.297045078	unchanged	38.3154851	C29H43N8O17P3S	945.2006661	0.4545	C12092	Biosynthesis of various alkaloids(ko00996);;Biosynthesis of secondary metabolites(ko01110)	LMFA07050353	Fatty Acyls [FA]	Fatty esters [FA07]	Fatty acyl CoAs [FA0705]	HMDB0304428	--	Organic compounds	Organic acids and derivatives	Carboxylic acids and derivatives	Amino acids, peptides, and analogues
neg_1311	22-Oxodocosanoate	7.63E-09	22.15969444	7.63E-09	7.63E-09	7.63E-09	402.522621	47.26678924	68.93379418	30.07263694	-4.308331559	0.232408042	0.879620068	unchanged	4.308331559	0.232408042	0.879620068	unchanged	-4.33810687	C22H42O3	353.3045817	10.35801667	C19624	Cutin, suberine and wax biosynthesis(ko00073)	--	--	--	--	--	--	--	--	--	--
neg_13115	L-gamma-Glutamyl-L-alanine	9862.15973	7.63E-09	3.581224779	7.63E-09	7.63E-09	7.63E-09	98.45255722	66.98846691	76.36545339	-11.14025292	0.361070201	0.654444853	unchanged	11.14025292	0.361070201	0.654444853	unchanged	-3.905275303	C8H14N2O5	253.0588212	7.2582	--	--	--	--	--	--	HMDB0006248	5875-41-2	Organic compounds	Organic acids and derivatives	Carboxylic acids and derivatives	Amino acids, peptides, and analogues
neg_13117	15(S)-HpEDE	9454.827611	17255.58724	20312.50123	15550.75067	2169.638188	6018.284479	8720.303368	36484.03632	60564.71236	-0.81091267	0.400281483	0.620466861	unchanged	0.81091267	0.400281483	0.620466861	unchanged	-0.394555904	C20H36O4	339.2539489	7.2582	--	--	--	--	--	--	--	--	--	--	--	--
neg_13123	L-Olivosyl-oleandolide	79038.64523	53301.48124	41732.36315	56665.6607	97190.52642	1836235.835	204885.11	269184.6628	220722.8053	-3.068578424	0.236101498	0.874036012	unchanged	3.068578424	0.236101498	0.874036012	unchanged	-4.441358102	C26H44O10	551.2605559	7.2582	C11991	Biosynthesis of 12-, 14- and 16-membered macrolides(ko00522);;Metabolic pathways(ko01100);;Biosynthesis of secondary metabolites(ko01110)	LMPK04000032	Polyketides [PK]	Macrolides and lactone polyketides [PK04]	--	--	--	--	--	--	--
neg_13149	2-Hydroxymyristic Acid	7.63E-09	181.4224897	10.35956519	388.7915879	7.63E-09	533.2778515	7.63E-09	7.63E-09	7.63E-09	0.444519762	0.79184478	0.187983052	unchanged	-0.444519762	0.79184478	0.187983052	unchanged	-5.037238745	C14H28O3	243.1953382	7.2726	--	--	LMFA01050484	Fatty Acyls [FA]	Fatty Acids and Conjugates [FA01]	Hydroxy fatty acids [FA0105]	HMDB0002261	2507-55-3	Organic compounds	Lipids and lipid-like molecules	Fatty Acyls	Fatty acids and conjugates
neg_13170	Prostaglandin D2 methyl ester	8129.436431	14668.40878	24022.94435	1286077.407	6403.597147	6010.244895	6810.963457	11999.31442	8224.059543	5.336747396	0.382279117	0.815809298	unchanged	-5.336747396	0.382279117	0.815809298	unchanged	-1.644935755	C21H34O5	365.2327453	7.2726	--	--	--	--	--	--	--	--	--	--	--	--
neg_13173	Methysergide	10652.11056	23569.26878	17521.56778	7217.958523	10740.60567	102298.5058	84572.95703	58399.70578	66965.05693	-2.129112907	0.030273409	1.492737974	unchanged	2.129112907	0.030273409	1.492737974	unchanged	43.06387063	C21H27N3O2	374.2002055	7.2726	C07199	--	--	--	--	--	HMDB0014392	361-37-5	Organic compounds	Alkaloids and derivatives	Ergoline and derivatives	Lysergic acids and derivatives
neg_13192	Pinacidil	1859.501641	11764.25554	8809.633347	20488.24488	73247.6942	764.3459785	1728.535862	3334.310984	2678.780859	3.785019362	0.177356624	1.236709128	unchanged	-3.785019362	0.177356624	1.236709128	unchanged	0.436509977	C13H19N5	535.3265082	7.2726	C13729	Potassium channel blocking and opening drugs(ko07232)	--	--	--	--	HMDB0256556	--	Organic compounds	Organoheterocyclic compounds	Pyridines and derivatives	--
neg_13194	Terpendole J	5458.831446	5632.371872	5063.250506	11387.10256	112470.1897	4827.220457	2404.8792	2414.712352	2551.429453	3.251783632	0.335651786	0.908346987	unchanged	-3.251783632	0.335651786	0.908346987	unchanged	43.14661819	C32H43NO5	542.3112842	7.26535	C20545	Indole diterpene alkaloid biosynthesis(ko00403);;Biosynthesis of secondary metabolites(ko01110)	--	--	--	--	--	--	--	--	--	--
neg_13196	Raucaffricine	40223.17187	2590.833627	5695.548849	2623.459919	8079.836089	8369.271308	39222.24245	36098.23517	17689.14783	-2.576626862	0.020228552	1.556546084	unchanged	2.576626862	0.020228552	1.556546084	unchanged	3.14011991	C27H32N2O8	557.2156773	7.2726	C02074	Indole alkaloid biosynthesis(ko00901);;Biosynthesis of secondary metabolites(ko01110)	--	--	--	--	--	--	--	--	--	--
neg_13198	Protoporphyrinogen IX	344066.5634	59298.06	101114.6671	149658.3406	981417.7572	75029.71435	144609.4524	240308.5634	130652.1379	0.78843977	0.58552736	0.517095185	unchanged	-0.78843977	0.58552736	0.517095185	unchanged	-0.681509138	C34H40N4O4	589.2792363	7.26535	C01079	Porphyrin metabolism(ko00860);;Metabolic pathways(ko01100);;Biosynthesis of secondary metabolites(ko01110);;Biosynthesis of cofactors(ko01240)	--	--	--	--	HMDB0001097	7412-77-3	Organic compounds	Organoheterocyclic compounds	Tetrapyrroles and derivatives	Porphyrins
neg_13199	Okenone	2889.26346	1324.823106	645.3021719	12245.56448	26121.08118	6303.857887	5636.623108	3812.52656	10344.69501	0.798619353	0.529313853	0.582445381	unchanged	-0.798619353	0.529313853	0.582445381	unchanged	13.66205082	C41H54O2	599.3949511	7.2726	C16280	Carotenoid biosynthesis(ko00906);;Biosynthesis of secondary metabolites(ko01110)	LMPR01070622	Prenol Lipids [PR]	Isoprenoids [PR01]	C40 isoprenoids (tetraterpenes) [PR0107]	--	--	--	--	--	--
neg_13200	Codeine	12514.49071	5610.297615	9782.022134	30443.81937	44715.50139	5171.024881	7420.638051	7865.173776	9213.558284	1.423942681	0.21830041	1.127790669	unchanged	-1.423942681	0.21830041	1.127790669	unchanged	1.896506669	C18H21NO3	643.3036246	7.2726	C06174	Isoquinoline alkaloid biosynthesis(ko00950);;Drug metabolism - cytochrome P450(ko00982);;Metabolic pathways(ko01100);;Biosynthesis of secondary metabolites(ko01110)	--	--	--	--	HMDB0004995	76-57-3	Organic compounds	Alkaloids and derivatives	Morphinans	--
neg_13201	Farnesylcysteine	3646.843665	3032.321778	2592.334932	26721.78461	13942.53422	351.6349638	496.407002	508.4732386	1001.238894	3.268457218	0.165585172	1.251299319	unchanged	-3.268457218	0.165585172	1.251299319	unchanged	-2.976383357	C18H31NO2S	709.4270156	7.2726	C19691	Terpenoid backbone biosynthesis(ko00900);;Biosynthesis of secondary metabolites(ko01110)	--	--	--	--	HMDB0011627	68000-92-0	Organic compounds	Lipids and lipid-like molecules	Prenol lipids	Sesquiterpenoids
neg_13207	Sequiterpene Lactone 326	1703.214786	316.0989137	215.8456796	3890.175813	7.63E-09	66.58269136	22.76051465	277.2462222	107.1612038	1.344347913	0.535950122	0.554639622	unchanged	-1.344347913	0.535950122	0.554639622	unchanged	-3.909211206	C15H20O4	263.1278501	7.28	--	--	--	--	--	--	--	--	--	--	--	--
neg_13210	6,10,14-Trimethyl-5,9,13-pentadecatrien-2-one	3.674120847	481.8271927	714.936558	4332.981812	415614.6422	0.938752279	87.29435927	141.9459427	43.91301121	10.88815634	0.38393277	0.826019868	unchanged	-10.88815634	0.38393277	0.826019868	unchanged	-3.421232096	C18H30O	307.2269713	7.28	--	--	--	--	--	--	HMDB0034495	762-29-8	Organic compounds	Lipids and lipid-like molecules	Prenol lipids	Diterpenoids
neg_13240	PGF1a	558.6349123	100.0568735	499.3454012	10950.87593	417.1045523	3081.999733	108.9756137	828.2315265	1879.947796	1.211923429	0.571470757	0.515032213	unchanged	-1.211923429	0.571470757	0.515032213	unchanged	-5.564920383	C20H36O5	355.2470153	7.294633333	--	--	--	--	--	--	HMDB0002685	745-62-0	Organic compounds	Lipids and lipid-like molecules	Fatty Acyls	Eicosanoids
neg_13248	Estrone 3-glucuronide	4267.329794	194.1187645	290.3205069	7.63E-09	7.63E-09	7.63E-09	15.45456558	8.195434821	11.15095449	-2.828735548	0.435237529	0.557512968	unchanged	2.828735548	0.435237529	0.557512968	unchanged	0.572143506	C24H30O8	481.1637245	7.294633333	C11133	Steroid hormone biosynthesis(ko00140)	LMST05010011	Sterol Lipids [ST]	Steroid conjugates [ST05]	Glucuronides [ST0501]	HMDB0004483	2479-90-5	Organic compounds	Lipids and lipid-like molecules	Steroids and steroid derivatives	Steroidal glycosides
neg_13259	PE(18:0/16:1(9Z))	136.9116381	172.7638082	24.45134605	10725.08209	1516.490196	7.63E-09	155.6624662	153.6686033	440.4793147	4.132148234	0.335246287	0.897150848	unchanged	-4.132148234	0.335246287	0.897150848	unchanged	12.7577336	C39H76NO8P	752.5094104	7.294633333	--	--	LMGP02011204	Glycerophospholipids [GP]	Glycerophosphoethanolamines [GP02]	Diacylglycerophosphoethanolamines [GP0201]	HMDB0008990	--	Organic compounds	Lipids and lipid-like molecules	Glycerophospholipids	Glycerophosphoethanolamines
neg_1326	PA(16:0/16:0)	12282.4664	12466.28524	7843.96701	7.63E-09	7.63E-09	8326.879335	17487.38844	15379.09046	7903.998863	-1.273628244	0.101435583	1.254575425	unchanged	1.273628244	0.101435583	1.254575425	unchanged	13.63583231	C35H69O8P	669.4565161	10.37955	--	--	LMGP10010027	Glycerophospholipids [GP]	Glycerophosphates [GP10]	Diacylglycerophosphates [GP1001]	HMDB0000674	7091-44-3	Organic compounds	Lipids and lipid-like molecules	Glycerophospholipids	Glycerophosphates
neg_13262	Spiramycin 1	4414.446056	3858.000363	5121.990198	34544.30966	48872.49839	4325.53851	3825.329896	2815.410052	2598.957885	2.683403424	0.178205572	1.231053719	unchanged	-2.683403424	0.178205572	1.231053719	unchanged	32.99378783	C43H74N2O14	863.5164706	7.294633333	--	--	--	--	--	--	--	--	--	--	--	--
neg_13265	CDP-DG(18:1(9Z)/18:0)	19265.65433	7122.293659	10737.80691	15960.05142	26132.32973	30733.97708	20364.88306	26193.37388	31773.64132	-0.776056194	0.077802285	1.345634468	unchanged	0.776056194	0.077802285	1.345634468	unchanged	-2.211209224	C48H87N3O15P2	1042.528416	7.3019	--	--	LMGP13010030	Glycerophospholipids [GP]	CDP-Glycerols [GP13]	CDP-diacylglycerols [GP1301]	HMDB0006996	--	Organic compounds	Lipids and lipid-like molecules	Glycerophospholipids	CDP-glycerols
neg_13275	6,7-dihydroxy Bergamottin	456.0417102	7.63E-09	34.90595525	186.0257082	2677.14304	51.18487915	7.63E-09	7.63E-09	7.63E-09	2.836320598	0.411365264	0.774505673	unchanged	-2.836320598	0.411365264	0.774505673	unchanged	-12.98108094	C21H24O6	407.1218588	7.3019	--	--	--	--	--	--	--	--	--	--	--	--
neg_13280	PG(16:0/16:0)	1694.155344	1406.255219	875.7340008	23054.06132	6809.809095	1159.41033	1423.803792	2691.148648	666.672503	2.395824946	0.29816264	0.965571091	unchanged	-2.395824946	0.29816264	0.965571091	unchanged	2.12517824	C38H75O10P	757.480722	7.3019	--	--	LMGP04010986	Glycerophospholipids [GP]	Glycerophosphoglycerols [GP04]	Diacylglycerophosphoglycerols [GP0401]	HMDB0010570	--	Organic compounds	Lipids and lipid-like molecules	Glycerophospholipids	Glycerophosphoglycerols
neg_13281	PG(18:1(11Z)/16:0)	310.5777412	2400.133275	1310.893302	73937.89334	14810.65928	5.607641488	1203.363418	1687.484728	866.9708746	4.826231447	0.285878295	0.989842258	unchanged	-4.826231447	0.285878295	0.989842258	unchanged	-3.46181196	C40H77O10P	769.4975119	7.3019	--	--	--	--	--	--	HMDB0010615	--	Organic compounds	Lipids and lipid-like molecules	Glycerophospholipids	Glycerophosphoglycerols
neg_13285	Candicidin D	17804.51004	6899.2812	12300.98675	31995.2104	86378.84295	29947.05645	19396.36933	19360.16751	19956.81172	0.69176123	0.523986961	0.602194962	unchanged	-0.69176123	0.523986961	0.602194962	unchanged	39.43890667	C59H84N2O18	1153.613838	7.30905	C06690	Type I polyketide structures(ko01052)	--	--	--	--	--	--	--	--	--	--
neg_13295	PGA1	68232.9886	21856.58556	29405.76735	77815.5741	97792.90241	6013.242715	6357.159574	12558.11557	9058.683362	1.472119042	0.156666676	1.117346143	unchanged	-1.472119042	0.156666676	1.117346143	unchanged	-7.907473161	C20H32O4	335.2201243	7.30905	C04685	--	LMFA03010005	Fatty Acyls [FA]	Eicosanoids [FA03]	Prostaglandins [FA0301]	HMDB0002656	14152-28-4	Organic compounds	Lipids and lipid-like molecules	Fatty Acyls	Eicosanoids
neg_13299	Aphidicolin	10190.53109	8219.193676	9936.884021	26901.79654	16227.98139	5153.680082	1428.79078	2280.647127	3606.727137	1.757310429	0.077845002	1.437284828	unchanged	-1.757310429	0.077845002	1.437284828	unchanged	-5.201098505	C20H34O4	383.2421532	7.30905	C06088	Diterpenoid biosynthesis(ko00904);;Biosynthesis of secondary metabolites(ko01110)	--	--	--	--	HMDB0248510	--	--	--	--	--
neg_13302	20-Hydroxyleukotriene E4	13939.14902	16250.59471	27389.91097	13331.58605	8134.063347	27647.72495	10254.23791	16356.22422	10927.392	0.040593399	0.932891725	0.057898174	unchanged	-0.040593399	0.932891725	0.057898174	unchanged	-0.23539863	C23H37NO6S	454.2267753	7.30905	C03577	Arachidonic acid metabolism(ko00590)	--	--	--	--	--	--	--	--	--	--
neg_13335	Strictosidine aglycone	6710.50335	2360.25181	6625.93549	10105.10647	7297.207619	714.3172951	1119.268276	2278.610235	1952.135657	1.36853288	0.085324398	1.299282792	unchanged	-1.36853288	0.085324398	1.299282792	unchanged	-3.922671582	C21H24N2O4	413.1703659	7.323466667	C03309	Indole alkaloid biosynthesis(ko00901);;Metabolic pathways(ko01100);;Biosynthesis of secondary metabolites(ko01110)	--	--	--	--	--	--	--	--	--	--
neg_13345	Astaxanthin	6600.138112	7274.946475	11109.97209	45796.71233	33323.4964	4623.281143	242183.8999	131292.8449	35827.56706	-1.786722855	0.264990162	0.795408408	unchanged	1.786722855	0.264990162	0.795408408	unchanged	46.33833894	C40H52O4	631.383597	7.316183333	C08580	Carotenoid biosynthesis(ko00906);;Biosynthesis of secondary metabolites(ko01110)	LMPR01070263	Prenol Lipids [PR]	Isoprenoids [PR01]	C40 isoprenoids (tetraterpenes) [PR0107]	HMDB0002204	472-61-7	Organic compounds	Lipids and lipid-like molecules	Prenol lipids	Tetraterpenoids
neg_13357	2-methylthiophene	632.4928175	7.63E-09	654.2205928	7.63E-09	7.63E-09	7.63E-09	7.63E-09	7.63E-09	7.63E-09	0.37065617	0.863624804	0.145716112	unchanged	-0.37065617	0.863624804	0.145716112	unchanged	-3.930754643	C5H6S	255.0511228	7.3306	--	--	--	--	--	--	HMDB0033118	554-14-3	Organic compounds	Organoheterocyclic compounds	Heteroaromatic compounds	--
neg_13374	UDP-2,3-dideoxy-2-acetamido-3-acetamidino-alpha-D-mannuronic acid	9167.425818	7.63E-09	7.63E-09	7.63E-09	7.63E-09	7.63E-09	7.63E-09	7.63E-09	7.63E-09	-37.80559576	0.373900966	0.636958479	unchanged	37.80559576	0.373900966	0.636958479	unchanged	0.086540125	C19H29N5O17P2	660.0961485	7.3306	C22246	O-Antigen nucleotide sugar biosynthesis(ko00541);;Metabolic pathways(ko01100);;Biosynthesis of nucleotide sugars(ko01250)	--	--	--	--	--	--	--	--	--	--
neg_13377	CDP-2,3-bis-O-(geranylgeranyl)-sn-glycerol	30882.83127	7885.210546	13377.7297	12984.53005	30504.82373	52517.70131	40449.66684	42200.44563	57357.34569	-1.464749483	0.004435937	1.731163501	down	1.464749483	0.004435937	1.731163501	up	20.04198835	C52H85N3O13P2	1056.545638	7.344866667	--	--	--	--	--	--	--	--	--	--	--	--
neg_13390	N1-Acetylspermine	20481.40751	1537.323215	2891.26884	1551.344922	111.3386503	1583.859521	4277.019688	11520.70063	6261.120374	-2.534822717	0.093527087	1.186698164	unchanged	2.534822717	0.093527087	1.186698164	unchanged	-0.623832374	C12H28N4O	279.1955605	7.337733333	C02567	--	--	--	--	--	HMDB0001186	25593-72-0	Organic compounds	Organic acids and derivatives	Carboxylic acids and derivatives	Carboxylic acid derivatives
neg_13392	Calycosin	7.63E-09	7.63E-09	7.63E-09	7.63E-09	7.63E-09	7.63E-09	7.63E-09	7.63E-09	7.63E-09	0	1	0	unchanged	0	1	0	unchanged	5.580805085	C16H12O5	305.0447266	7.337733333	C01562	Isoflavonoid biosynthesis(ko00943);;Biosynthesis of secondary metabolites(ko01110)	LMPK12050056	Polyketides [PK]	Flavonoids [PK12]	Isoflavonoids [PK1205]	HMDB0249566	--	Organic compounds	Phenylpropanoids and polyketides	Isoflavonoids	O-methylated isoflavonoids
neg_13402	Ajmalicine	3238.746537	28.80683416	642.5369372	7.63E-09	41.17214248	626.098836	325.8945756	310.5595704	585.7415156	-2.513904495	0.212509113	0.891981864	unchanged	2.513904495	0.212509113	0.891981864	unchanged	13.04579995	C21H24N2O3	387.1526884	7.337733333	C09024	Indole alkaloid biosynthesis(ko00901);;Biosynthesis of alkaloids derived from shikimate pathway(ko01063);;Metabolic pathways(ko01100);;Biosynthesis of secondary metabolites(ko01110)	--	--	--	--	HMDB0248072	--	Organic compounds	Alkaloids and derivatives	Yohimbine alkaloids	--
neg_13406	Carboxyspermidine	3196.836794	3670.864375	5255.154543	23888.32549	118800.2814	7049.785899	312.3631361	1311.676613	1457.478897	3.829789518	0.288088996	0.994398175	unchanged	-3.829789518	0.288088996	0.994398175	unchanged	2.178509955	C8H19N3O2	423.2944807	7.337733333	C18172	Arginine and proline metabolism(ko00330);;Metabolic pathways(ko01100)	--	--	--	--	--	--	--	--	--	--
neg_13409	Colforsin	167115.0743	2722.426411	6598.383457	1127.408494	2551.860244	459098.1263	158962.2064	213106.0069	139756.3643	-6.129956198	0.019164442	1.610771084	unchanged	6.129956198	0.019164442	1.610771084	unchanged	-4.823727153	C22H34O7	445.1978759	7.337733333	C09076	--	--	--	--	--	HMDB0032064	3413-15-8	Organic compounds	Organoheterocyclic compounds	Benzofurans	Benzofuranones
neg_1343	12(13)-EpOME	87.31105622	863.0395573	7.63E-09	2018.840498	7.63E-09	1171.366707	669.4428102	768.8602504	611.7551578	0.122658209	0.913963348	0.086285329	unchanged	-0.122658209	0.913963348	0.086285329	unchanged	-3.395299609	C18H32O3	295.2268626	10.40133333	C14826	Linoleic acid metabolism(ko00591);;Metabolic pathways(ko01100)	LMFA02000038	Fatty Acyls [FA]	Octadecanoids [FA02]	Other Octadecanoids [FA0200]	HMDB0004702	--	Organic compounds	Lipids and lipid-like molecules	Fatty Acyls	Fatty acids and conjugates
neg_13434	Tetrangulol	3132.971819	7.63E-09	7.63E-09	7.63E-09	7.63E-09	959.3658583	1356.266189	2090.459639	1546.937825	-37.79272459	0.008441876	1.728624316	down	37.79272459	0.008441876	1.728624316	up	-2.248226388	C19H12O4	653.1439533	7.337733333	C12397	Biosynthesis of type II polyketide products(ko01057);;Biosynthesis of secondary metabolites(ko01110)	--	--	--	--	--	--	--	--	--	--
neg_13467	Nicotinic acid mononucleotide	814.5847062	7.63E-09	7.63E-09	7.63E-09	7.63E-09	477.3655219	36.4489177	1035.683342	1938.266105	-36.7142035	0.053682231	1.376359388	unchanged	36.7142035	0.053682231	1.376359388	unchanged	6.632331874	C11H16NO9P	673.10973	7.352016667	--	--	--	--	--	--	HMDB0001132	321-02-8	Organic compounds	Nucleosides, nucleotides, and analogues	Pyridine nucleotides	Nicotinic acid nucleotides
neg_13482	Vulpecholate	1528.16635	10223.87132	10810.01664	24448.19504	130666.8255	562.2302104	673.8829821	1473.566477	662.0967998	5.489814906	0.235067116	1.10417937	unchanged	-5.489814906	0.235067116	1.10417937	unchanged	48.44875474	C24H40O5	429.2820232	7.359283333	C17650	Secondary bile acid biosynthesis(ko00121)	--	--	--	--	--	--	--	--	--	--
neg_13483	3-Dehydro-6-deoxoteasterone	286.8015796	288.5357411	234.7795687	5541.405751	3265.038779	8.761640706	4.084969356	15.74415533	19.30224372	5.122850908	0.175495912	1.233382762	unchanged	-5.122850908	0.175495912	1.233382762	unchanged	23.43326593	C28H48O3	467.3398783	7.359283333	C15800	Brassinosteroid biosynthesis(ko00905);;Metabolic pathways(ko01100);;Biosynthesis of secondary metabolites(ko01110)	LMST01030125	Sterol Lipids [ST]	Sterols [ST01]	Ergosterols and C24-methyl derivatives [ST0103]	HMDB0304120	--	Organic compounds	Lipids and lipid-like molecules	Steroids and steroid derivatives	Bile acids, alcohols and derivatives
neg_13492	6,7-Benzocoumarin	7.63E-09	7.63E-09	7.63E-09	7.63E-09	7.63E-09	7.63E-09	7.63E-09	7.63E-09	7.63E-09	0	1	0	unchanged	0	1	0	unchanged	-0.514132861	C13H8O2	241.0505316	7.373816667	C16211	Polycyclic aromatic hydrocarbon degradation(ko00624)	--	--	--	--	--	--	--	--	--	--
neg_13493	cis-3,4-Leucopelargonidin	7.63E-09	7.63E-09	7.63E-09	7.63E-09	7.63E-09	7.63E-09	7.63E-09	7.63E-09	7.63E-09	0	1	0	unchanged	0	1	0	unchanged	8.256031611	C15H14O6	325.0527765	7.36655	C03648	Flavonoid biosynthesis(ko00941);;Metabolic pathways(ko01100);;Biosynthesis of secondary metabolites(ko01110)	--	--	--	--	--	--	--	--	--	--
neg_13495	Feruloylagmatine	8068.067738	59905.27132	33425.82454	1064.754455	456.8361037	4067.423901	2407.456597	1121.611234	1093.598656	2.822753137	0.250119973	1.062860571	unchanged	-2.822753137	0.250119973	1.062860571	unchanged	-8.885086573	C15H22N4O3	351.1646731	7.373816667	C18325	Biosynthesis of various plant secondary metabolites(ko00999);;Metabolic pathways(ko01100);;Biosynthesis of secondary metabolites(ko01110)	--	--	--	--	--	--	--	--	--	--
neg_13501	Avermectin B1a aglycone	740254.4904	86362.85145	96520.39251	168065.4643	709466.6267	145337.6337	462581.9756	1154760.05	312333.4539	-1.08671453	0.239530991	0.851768297	unchanged	1.08671453	0.239530991	0.851768297	unchanged	-2.152438426	C34H48O8	605.3083286	7.373816667	C11979	Biosynthesis of 12-, 14- and 16-membered macrolides(ko00522);;Metabolic pathways(ko01100);;Biosynthesis of secondary metabolites(ko01110)	--	--	--	--	--	--	--	--	--	--
neg_13506	Niddamycin	18164.56857	8357.545443	10407.9184	14892.35771	23519.30053	1961.634729	4842.453012	2614.455309	1952.688727	1.274901395	0.111945771	1.169539679	unchanged	-1.274901395	0.111945771	1.169539679	unchanged	23.59199843	C39H63NO14	804.4124093	7.373816667	C12152	Type I polyketide structures(ko01052)	--	--	--	--	--	--	--	--	--	--
neg_13510	1-ethyladenine	3.39017927	7.63E-09	7.63E-09	0.041266039	7.63E-09	7.63E-09	7.63E-09	7.63E-09	7.63E-09	-6.038333891	0.380508743	0.628113974	unchanged	6.038333891	0.380508743	0.628113974	unchanged	-0.503944796	C7H9N5	162.0784367	7.380966667	--	--	--	--	--	--	--	--	--	--	--	--
neg_13522	Gibberellin A34	21268.54841	5195.352106	7759.157699	8995.373523	27113.96427	133269.9852	3962.505913	2796.234051	3119.195607	-1.422694443	0.466410095	0.541513201	unchanged	1.422694443	0.466410095	0.541513201	unchanged	8.323997017	C19H24O6	695.3130967	7.380966667	C11868	Diterpenoid biosynthesis(ko00904)	LMPR0104170025	Prenol Lipids [PR]	Isoprenoids [PR01]	C20 isoprenoids (diterpenes) [PR0104]	HMDB0303448	--	Organic compounds	Lipids and lipid-like molecules	Prenol lipids	Diterpenoids
neg_13555	Narbonolide	109570.2867	6150.878409	15621.38552	3232.092843	9108.83924	91553.28699	58966.89683	79785.3168	86504.55029	-3.321810985	0.000368676	1.940870745	down	3.321810985	0.000368676	1.940870745	up	-9.305274412	C20H32O5	387.1910979	7.395366667	C11997	Biosynthesis of 12-, 14- and 16-membered macrolides(ko00522);;Metabolic pathways(ko01100);;Biosynthesis of secondary metabolites(ko01110)	--	--	--	--	--	--	--	--	--	--
neg_13557	Colchicine	1506.626662	2532.866845	292050.0186	2805.85699	463.4869898	306.499081	393.6560006	297.9656919	293.7601167	7.055723401	0.383252279	0.818234325	unchanged	-7.055723401	0.383252279	0.818234325	unchanged	-0.255498081	C22H25NO6	398.1608091	7.402633333	C07592	Isoquinoline alkaloid biosynthesis(ko00950);;Biosynthesis of alkaloids derived from shikimate pathway(ko01063);;Biosynthesis of secondary metabolites(ko01110)	--	--	--	--	HMDB0015466	64-86-8	Organic compounds	Hydrocarbon derivatives	Tropones	--
neg_13578	3-hydroxy-tetradecanoic acid	7.63E-09	94.70903969	7.63E-09	231.9815563	7.63E-09	475.446294	7.63E-09	7.63E-09	6.751134215	-0.239770935	0.896987476	0.113179134	unchanged	0.239770935	0.896987476	0.113179134	unchanged	-1.699101317	C14H28O3	243.1961534	7.409783333	--	--	LMFA01050175	Fatty Acyls [FA]	Fatty Acids and Conjugates [FA01]	Hydroxy fatty acids [FA0105]	--	--	--	--	--	--
neg_13579	Myxalamid S	7326.673033	20411.5388	21242.48276	11440.48486	11378.37269	6152.044564	5685.25394	5897.370247	5907.732588	1.379792242	0.034844766	1.718149416	unchanged	-1.379792242	0.034844766	1.718149416	unchanged	-4.025424413	C25H41NO4	418.2945945	7.409783333	C12157	Type I polyketide structures(ko01052)	--	--	--	--	--	--	--	--	--	--
neg_13580	N-Carbamyl-L-glutamate	1334.847983	866.3152407	96.73876453	7.63E-09	7.63E-09	0.55842134	7.63E-09	7.63E-09	7.63E-09	-0.149662162	0.940397913	0.048020518	unchanged	0.149662162	0.940397913	0.048020518	unchanged	-4.978813177	C6H10N2O5	425.1142532	7.409783333	C05829	Histidine metabolism(ko00340)	--	--	--	--	HMDB0015673	1188-38-1	Organic compounds	Organic acids and derivatives	Carboxylic acids and derivatives	Amino acids, peptides, and analogues
neg_13590	16-Hydroxypalmitate	39311.19184	40879.4557	21713.22524	257481.5729	20030.69856	5173.166782	7964.689572	7654.270558	6342.973238	2.677647511	0.302480903	0.951688982	unchanged	-2.677647511	0.302480903	0.951688982	unchanged	4.481684146	C16H32O3	293.2110328	7.416916667	C18218	Cutin, suberine and wax biosynthesis(ko00073);;Metabolic pathways(ko01100)	--	--	--	--	HMDB0006294	506-13-8	Organic compounds	Lipids and lipid-like molecules	Fatty Acyls	Fatty acids and conjugates
neg_136	2-(S-Glutathionyl)acetyl glutathione	7.63E-09	79.77976121	7.63E-09	7.63E-09	2.737040954	0.030962009	8.156975134	126.9421508	18.8648142	-0.57819468	0.754678476	0.232376299	unchanged	0.57819468	0.754678476	0.232376299	unchanged	-11.19631569	C22H34N6O13S2	699.1534058	0.468783333	C14863	Metabolism of xenobiotics by cytochrome P450(ko00980)	--	--	--	--	HMDB0060343	--	Organic compounds	Organic acids and derivatives	Carboxylic acids and derivatives	Amino acids, peptides, and analogues
neg_13625	dTDP-3-O-methyl-beta-L-rhamnose	3376.824474	5037.468257	7.63E-09	7.63E-09	75.70710228	3560.124051	1578.75894	7.63E-09	3089.796474	-0.860589664	0.498951218	0.581175667	unchanged	0.860589664	0.498951218	0.581175667	unchanged	-1.635521763	C17H28N2O15P2	607.093775	7.416916667	C21350	Polyketide sugar unit biosynthesis(ko00523);;Biosynthesis of enediyne antibiotics(ko01059);;Biosynthesis of secondary metabolites(ko01110)	--	--	--	--	--	--	--	--	--	--
neg_13626	PA(14:0/16:1(9Z))	36517.14445	14056.04475	15775.34575	30688.30381	11462.61526	27662.92062	70802.71765	10325.34987	15164.61323	-0.834685903	0.274729587	0.782114137	unchanged	0.834685903	0.274729587	0.782114137	unchanged	10.89790585	C33H63O8P	639.407463	7.416916667	--	--	LMGP10010931	Glycerophospholipids [GP]	Glycerophosphates [GP10]	Diacylglycerophosphates [GP1001]	--	--	--	--	--	--
neg_13627	Proansamycin X	26323.42556	12015.96538	20207.53495	37486.20921	49925.85536	10923.57983	26754.5332	7076.581854	8486.034	0.910383915	0.209611183	1.044906263	unchanged	-0.910383915	0.209611183	1.044906263	unchanged	-27.53740062	C35H47NO10	640.29506	7.416916667	C12176	Biosynthesis of ansamycins(ko01051);;Biosynthesis of secondary metabolites(ko01110)	LMPK05000006	Polyketides [PK]	Ansamycins and related polyketides [PK05]	--	--	--	--	--	--	--
neg_13628	Avermectin B1b monosaccharide	476.9640535	1607.142263	2486.188635	3081.995102	2743.087404	338.2311404	832.5615718	637.7091304	525.4640301	2.140989965	0.006751208	1.895505509	up	-2.140989965	0.006751208	1.895505509	down	6.000364089	C40H58O11	713.3949229	7.416916667	C11965	Biosynthesis of 12-, 14- and 16-membered macrolides(ko00522);;Metabolic pathways(ko01100);;Biosynthesis of secondary metabolites(ko01110)	--	--	--	--	--	--	--	--	--	--
neg_13637	Indole-3-acetamide	10168.37998	7.63E-09	7.63E-09	7.63E-09	7.63E-09	24756.42565	12128.28943	14711.96149	12130.25258	-40.81648996	0.004707027	1.814338899	down	40.81648996	0.004707027	1.814338899	up	-1.877860698	C10H10N2O	219.0771889	7.431333333	C02693	Tryptophan metabolism(ko00380);;Metabolic pathways(ko01100)	--	--	--	--	HMDB0029739	879-37-8	Organic compounds	Organoheterocyclic compounds	Indoles and derivatives	Indoles
neg_13642	Rabelomycin	7.63E-09	7.63E-09	7.63E-09	7.63E-09	7.63E-09	7.63E-09	7.63E-09	7.63E-09	7.63E-09	0	1	0	unchanged	0	1	0	unchanged	-1.986625733	C19H14O6	337.0710901	7.431333333	C12402	Biosynthesis of type II polyketide products(ko01057);;Biosynthesis of secondary metabolites(ko01110)	LMPK08000001	Polyketides [PK]	Angucyclines [PK08]	--	--	--	--	--	--	--
neg_13649	3''-Amino-3''-deoxygentamicin A2	2288.468134	197.0260653	1277.606357	25.58159082	129.5508906	357.7984449	123.2171524	229.8285199	299.1262226	-0.695191232	0.631717345	0.355754075	unchanged	0.695191232	0.631717345	0.355754075	unchanged	3.790272956	C17H34N4O10	475.2038828	7.431333333	C21266	Neomycin, kanamycin and gentamicin biosynthesis(ko00524);;Biosynthesis of secondary metabolites(ko01110)	--	--	--	--	--	--	--	--	--	--
neg_13655	L-Aspartate	3026.172391	7.63E-09	7.63E-09	7.63E-09	7.63E-09	2970.93959	1192.907121	2064.003252	2002.076297	-38.10171405	0.002749886	1.862580811	down	38.10171405	0.002749886	1.862580811	up	17.89313557	C4H7NO4	132.0326117	7.438466667	C00049	Arginine biosynthesis(ko00220);;Alanine, aspartate and glutamate metabolism(ko00250);;Glycine, serine and threonine metabolism(ko00260);;Monobactam biosynthesis(ko00261);;Cysteine and methionine metabolism(ko00270);;Lysine biosynthesis(ko00300);;Histidine metabolism(ko00340);;beta-Alanine metabolism(ko00410);;Cyanoamino acid metabolism(ko00460);;D-Amino acid metabolism(ko00470);;Carbon fixation i…	--	--	--	--	HMDB0000191	56-84-8	Organic compounds	Organic acids and derivatives	Carboxylic acids and derivatives	Amino acids, peptides, and analogues
neg_13656	cis-Hexenal	27509.03432	7.63E-09	7.63E-09	7.63E-09	13.72436582	26410.41479	11467.22531	18596.34996	18156.03793	-12.53957952	0.002301219	1.876940281	down	12.53957952	0.002301219	1.876940281	up	-21.91695235	C6H10O	133.0404168	7.438466667	--	--	--	--	--	--	--	--	--	--	--	--
neg_13658	Nicotinic acid	33683.79722	7.63E-09	7.63E-09	7.63E-09	7.63E-09	124106.9677	52154.53251	69124.10664	71215.32178	-43.06146335	0.009763084	1.725333865	down	43.06146335	0.009763084	1.725333865	up	-0.159704518	C6H5NO2	245.0567411	7.438466667	C00253	Nicotinate and nicotinamide metabolism(ko00760);;Tropane, piperidine and pyridine alkaloid biosynthesis(ko00960);;Biosynthesis of plant secondary metabolites(ko01060);;Biosynthesis of alkaloids derived from ornithine, lysine and nicotinic acid(ko01064);;Metabolic pathways(ko01100);;Biosynthesis of secondary metabolites(ko01110);;Microbial metabolism in diverse environments(ko01120);;Biosynthesis …	--	--	--	--	HMDB0001488	59-67-6	Organic compounds	Organoheterocyclic compounds	Pyridines and derivatives	Pyridinecarboxylic acids and derivatives
neg_13668	3',5'-Cyclic AMP	7.63E-09	7.63E-09	7.63E-09	7.63E-09	7.63E-09	7.63E-09	7.63E-09	7.63E-09	7.63E-09	0	1	0	unchanged	0	1	0	unchanged	-27.05474135	C10H12N5O6P	328.0363409	7.438466667	C00575	Purine metabolism(ko00230);;Metabolic pathways(ko01100);;Endocrine resistance(ko01522);;Biofilm formation - Pseudomonas aeruginosa(ko02025);;Biofilm formation - Escherichia coli(ko02026);;MAPK signaling pathway(ko04010);;Ras signaling pathway(ko04014);;Rap1 signaling pathway(ko04015);;Calcium signaling pathway(ko04020);;cGMP-PKG signaling pathway(ko04022);;cAMP signaling pathway(ko04024);;Chemoki…	--	--	--	--	--	--	--	--	--	--
neg_13673	Staphyloferrin B	4080.13699	38.44096268	7.63E-09	7.63E-09	7.63E-09	150.6639987	112.4550076	14.13853806	0.10049288	-6.502782646	0.343396012	0.679492106	unchanged	6.502782646	0.343396012	0.679492106	unchanged	23.61332416	C16H24N4O11	469.1294076	7.438466667	C22075	Biosynthesis of various other secondary metabolites(ko00997);;Metabolic pathways(ko01100);;Biosynthesis of secondary metabolites(ko01110)	--	--	--	--	--	--	--	--	--	--
neg_13703	Decahydro-2-naphthoic acid	2035.152525	3859.102822	6425.111476	14946.00759	2030.049246	591.2118767	949.3996472	4178.841541	2464.989699	1.737389941	0.193224319	1.156571502	unchanged	-1.737389941	0.193224319	1.156571502	unchanged	-10.61653471	C11H18O2	363.250216	7.4456	C14113	Naphthalene degradation(ko00626);;Microbial metabolism in diverse environments(ko01120)	--	--	--	--	--	--	--	--	--	--
neg_13705	dcSAM	303.6833739	12.16654944	8.393044654	7.63E-09	7.63E-09	0.523646491	76.95580764	136.5803554	96.62486119	-4.579291395	0.079309615	1.244518778	unchanged	4.579291395	0.079309615	1.244518778	unchanged	4.83816185	C14H24N6O3S+2	377.1394507	7.4456	--	--	--	--	--	--	--	--	--	--	--	--
neg_13730	PE(18:1(11Z)/16:1(9Z))	360.9602101	454.0620195	248.2430445	1409.274341	415.7087578	7.63E-09	30.34044824	7.63E-09	7.63E-09	3.013168823	0.123304379	1.326668136	unchanged	-3.013168823	0.123304379	1.326668136	unchanged	17.12874912	C39H74NO8P	736.5021287	7.452733333	--	--	--	--	--	--	HMDB0009023	--	Organic compounds	Lipids and lipid-like molecules	Glycerophospholipids	Glycerophosphoethanolamines
neg_13738	palmitoleic acid	996.5938071	4476.334413	15285.97931	6068.98531	1645.258855	5198.691797	268.4213563	816.0539347	301.6767486	2.179586025	0.166605812	1.1892511	unchanged	-2.179586025	0.166605812	1.1892511	unchanged	-5.340178739	C16H30O2	299.2214255	7.466316667	C08362	Fatty acid biosynthesis(ko00061);;Metabolic pathways(ko01100)	LMFA01030056	Fatty Acyls [FA]	Fatty Acids and Conjugates [FA01]	Unsaturated fatty acids [FA0103]	HMDB0003229	373-49-9	Organic compounds	Lipids and lipid-like molecules	Fatty Acyls	Fatty acids and conjugates
neg_13759	Avermectin A1a aglycone	7095.529356	2997.52727	4120.790291	4852.2162	4482.399582	3359.975295	13368.0054	42251.80288	14843.103	-1.976195162	0.152531926	1.027389861	unchanged	1.976195162	0.152531926	1.027389861	unchanged	-3.771449464	C35H50O8	619.3229797	7.47345	C11980	Biosynthesis of 12-, 14- and 16-membered macrolides(ko00522);;Metabolic pathways(ko01100);;Biosynthesis of secondary metabolites(ko01110)	--	--	--	--	--	--	--	--	--	--
neg_13767	PI(14:0/16:1(9Z))	86.66493837	630.2905257	877.255517	619.0566232	942.5743186	75.76559879	200.3900903	153.4642569	130.1451376	2.569213829	0.003156425	1.947585842	up	-2.569213829	0.003156425	1.947585842	down	-8.507731481	C39H73O13P	779.4649625	7.47345	--	--	LMGP06010901	Glycerophospholipids [GP]	Glycerophosphoinositols [GP06]	Diacylglycerophosphoinositols [GP0601]	--	--	--	--	--	--
neg_13772	(9Z)-Octadecenoic acid	1.593883538	47.86854161	1273.144115	865.5917889	7.63E-09	0.227350083	7.63E-09	6.072578678	0.82337667	8.292541656	0.180270129	1.218876162	unchanged	-8.292541656	0.180270129	1.218876162	unchanged	2.016388577	C18H34O2	303.2311173	7.480716667	C00712	Fatty acid biosynthesis(ko00061);;Cutin, suberine and wax biosynthesis(ko00073);;Biosynthesis of unsaturated fatty acids(ko01040);;Biosynthesis of plant secondary metabolites(ko01060);;Longevity regulating pathway - worm(ko04212)	--	--	--	--	HMDB0000207	112-80-1	Organic compounds	Lipids and lipid-like molecules	Fatty Acyls	Fatty acids and conjugates
neg_13796	3-alpha,12-alpha-dihydroxy-7-oxo-5-beta-cholanate	3572.954538	4984.649609	5903.579494	3242.376406	1433.534536	875.5692831	1275.661621	1942.345696	1292.478768	1.118742753	0.121913774	1.256029519	unchanged	-1.118742753	0.121913774	1.256029519	unchanged	-25.17219671	C24H37O5-	426.2285657	7.48785	--	--	--	--	--	--	--	--	--	--	--	--
neg_138	4-Phosphopantothenoylcysteine	35.96444706	204.0839624	0.647941194	7.63E-09	7.63E-09	24.00994101	25.75786739	24.50623734	15.67105681	1.023276323	0.645486168	0.440119508	unchanged	-1.023276323	0.645486168	0.440119508	unchanged	7.989778293	C12H23N2O9PS	849.1770039	0.468783333	--	--	--	--	--	--	--	--	--	--	--	--
neg_13806	CDP-DG(18:1(11Z)/18:2(9Z,12Z))	1756.733329	907.8914697	1920.176958	417.7672224	268.1383223	2822.680075	2241.664797	2794.139298	3843.086197	-1.615393077	0.010043626	1.644195255	unchanged	1.615393077	0.010043626	1.644195255	unchanged	32.75292456	C48H83N3O15P2	1038.532212	7.502266667	--	--	LMGP13010024	Glycerophospholipids [GP]	CDP-Glycerols [GP13]	CDP-diacylglycerols [GP1301]	HMDB0006990	--	Organic compounds	Lipids and lipid-like molecules	Glycerophospholipids	CDP-glycerols
neg_13814	(��)8-GING	84146.77144	14962.08771	21087.30909	61887.36444	292408.774	20691.80589	40279.47273	64016.62974	109622.0644	0.614223996	0.64790554	0.428907405	unchanged	-0.614223996	0.64790554	0.428907405	unchanged	-0.101513595	C19H30O4	321.2071003	7.495	--	--	--	--	--	--	--	--	--	--	--	--
neg_13816	[6]-Gingerdiol 3,5-diacetate	7838.385583	30876.81539	48573.41656	712.1732271	619.8492422	12894.93885	3577.866242	6945.701043	8259.884457	1.353501248	0.376646419	0.820805329	unchanged	-1.353501248	0.376646419	0.820805329	unchanged	2.055693034	C21H32O6	379.2133939	7.502266667	--	--	--	--	--	--	HMDB0040568	143615-75-2	Organic compounds	Lipids and lipid-like molecules	Fatty Acyls	Fatty alcohol esters
neg_13817	Erucic acid	26.76247775	91.32671545	35.56839733	76.74845377	10959.88509	1523.554472	7.63E-09	50.42683374	5.552195056	3.118911557	0.432343298	0.741209444	unchanged	-3.118911557	0.432343298	0.741209444	unchanged	3.039661579	C22H42O2	383.3177118	7.502266667	C08316	Biosynthesis of unsaturated fatty acids(ko01040)	--	--	--	--	HMDB0002068	112-86-7	Organic compounds	Lipids and lipid-like molecules	Fatty Acyls	Fatty acids and conjugates
neg_13829	3''-Oxogentamicin A2	1498.209145	7.63E-09	8243.453249	7.63E-09	7.63E-09	308.4319703	7.63E-09	7.63E-09	4.216042396	2.508504166	0.472069785	0.672101041	unchanged	-2.508504166	0.472069785	0.672101041	unchanged	-13.45530838	C17H31N3O11	474.1644288	7.495	C21265	Neomycin, kanamycin and gentamicin biosynthesis(ko00524);;Biosynthesis of secondary metabolites(ko01110)	--	--	--	--	--	--	--	--	--	--
neg_13841	DL-2-hydroxy stearic acid	7.63E-09	8.917553995	26.95353407	6678.167702	115125.6165	55.12247331	7.63E-09	1.064350227	0.006708465	11.40422016	0.36028158	0.865708418	unchanged	-11.40422016	0.36028158	0.865708418	unchanged	-4.553797929	C18H36O3	299.2578012	7.509516667	--	--	LMFA02000120	Fatty Acyls [FA]	Octadecanoids [FA02]	Other Octadecanoids [FA0200]	--	--	--	--	--	--
neg_13844	TXB3	3253.398701	12523.77907	51326.32767	8752.748073	17749.88129	2647.399468	7302.125698	4632.757623	1578.71928	2.540369206	0.150620825	1.294973232	unchanged	-2.540369206	0.150620825	1.294973232	unchanged	0.046146476	C20H32O6	367.2126293	7.509516667	--	--	LMFA03030006	Fatty Acyls [FA]	Eicosanoids [FA03]	Thromboxanes [FA0303]	HMDB0005099	71953-80-5	Organic compounds	Lipids and lipid-like molecules	Fatty Acyls	Eicosanoids
neg_13901	Dihydrozeatin riboside	245.7257703	24.04305629	1.435159805	7.63E-09	7.63E-09	0.218801866	7.63E-09	7.63E-09	7.63E-09	-2.949068947	0.434426973	0.558295505	unchanged	2.949068947	0.434426973	0.558295505	unchanged	10.82817208	C15H23N5O5	388.1431443	7.531083333	C16447	Zeatin biosynthesis(ko00908);;Biosynthesis of secondary metabolites(ko01110)	--	--	--	--	--	--	--	--	--	--
neg_13924	15-keto-PGE1	19442.10862	1418.94192	4634.599785	642.1307492	1886.442277	18625.31968	20461.11624	24945.49804	31052.50185	-3.416276925	0.000362743	1.932242024	down	3.416276925	0.000362743	1.932242024	up	-10.19078556	C20H32O5	387.190786	7.53835	--	--	LMFA03010146	Fatty Acyls [FA]	Eicosanoids [FA03]	Prostaglandins [FA0301]	HMDB0001320	22973-19-9	Organic compounds	Lipids and lipid-like molecules	Fatty Acyls	Eicosanoids
neg_13947	Hexadecanedioic acid	11362.99375	19333.35251	26562.03977	3743.437933	602.8440205	47625.53037	6925.277291	13863.83402	8125.66875	-0.48510476	0.625016582	0.385859891	unchanged	0.48510476	0.625016582	0.385859891	unchanged	-2.240438797	C16H30O4	285.2064918	7.552616667	C19615	Cutin, suberine and wax biosynthesis(ko00073);;Metabolic pathways(ko01100)	LMFA01170022	Fatty Acyls [FA]	Fatty Acids and Conjugates [FA01]	Dicarboxylic acids [FA0117]	HMDB0000672	505-54-4	Organic compounds	Lipids and lipid-like molecules	Fatty Acyls	Fatty acids and conjugates
neg_13949	9(S)-HOTrE	339806.1711	32165.41913	31534.4682	63305.34515	49590.22377	18044.46323	76145.53599	151069.4232	254665.4747	-1.927551047	0.101192614	1.170501386	unchanged	1.927551047	0.101192614	1.170501386	unchanged	-4.565299585	C18H30O3	293.2108752	7.552616667	C16326	alpha-Linolenic acid metabolism(ko00592)	--	--	--	--	HMDB0247705	--	Organic compounds	Lipids and lipid-like molecules	Fatty Acyls	Lineolic acids and derivatives
neg_13957	16-Methoxy-2,3-dihydro-3-hydroxytabersonine	5210.595799	496.2029197	1871.375399	65.45620809	73.39757728	12.54115588	432.4991924	303.0216392	148.7354357	-0.962993487	0.606275814	0.368433017	unchanged	0.962993487	0.606275814	0.368433017	unchanged	-4.350924567	C22H28N2O4	419.172637	7.552616667	C04578	Indole alkaloid biosynthesis(ko00901);;Metabolic pathways(ko01100);;Biosynthesis of secondary metabolites(ko01110)	--	--	--	--	--	--	--	--	--	--
neg_13982	Cortisone	7104.084184	652.7837633	2532.999315	622.2273233	85149.63852	1092.111597	86.99704542	60.79317877	55.94891537	3.726596699	0.399599733	0.799021752	unchanged	-3.726596699	0.399599733	0.799021752	unchanged	12.68100884	C21H28O5	381.1729094	7.55975	C00762	Steroid hormone biosynthesis(ko00140);;Metabolic pathways(ko01100);;Aldosterone-regulated sodium reabsorption(ko04960);;Pathways in cancer(ko05200);;Prostate cancer(ko05215);;Glucocorticoid and mineralocorticoid receptor agonists/antagonists(ko07225)	LMST02030090	Sterol Lipids [ST]	Steroids [ST02]	C21 steroids (gluco/mineralocorticoids, progestogins) and derivatives [ST0203]	HMDB0002802	53-06-5	Organic compounds	Lipids and lipid-like molecules	Steroids and steroid derivatives	Hydroxysteroids
neg_13988	Verapamil	8623.801355	3526.907313	5998.261474	3531.888636	2458.083034	3344.344484	2605.757189	3369.710525	3159.317574	-0.121838546	0.806275198	0.179899577	unchanged	0.121838546	0.806275198	0.179899577	unchanged	-20.06488381	C27H38N2O4	967.5619361	7.55975	C07188	--	--	--	--	--	HMDB0001850	52-53-9	Organic compounds	Benzenoids	Benzene and substituted derivatives	Phenylbutylamines
neg_13990	Methylglyoxal	7.63E-09	7.63E-09	7.63E-09	7.63E-09	7.63E-09	7.63E-09	7.63E-09	7.63E-09	7.63E-09	0	1	0	unchanged	0	1	0	unchanged	1.824670453	C3H4O2	117.0194637	7.5669	C00546	Glycine, serine and threonine metabolism(ko00260);;Pyruvate metabolism(ko00620);;Propanoate metabolism(ko00640);;Metabolic pathways(ko01100);;Microbial metabolism in diverse environments(ko01120);;Diabetic cardiomyopathy(ko05415)	--	--	--	--	HMDB0001167	78-98-8	Organic compounds	Organic oxygen compounds	Organooxygen compounds	Carbonyl compounds
neg_14000	Momilactone A	2550.893999	773.4216986	1279.407625	3053.978062	45909.71194	295.1775101	117.7848754	633.6410841	813.778581	3.853624618	0.361947455	0.862491156	unchanged	-3.853624618	0.361947455	0.862491156	unchanged	-1.517463485	C20H26O3	313.1804415	7.5669	C18015	Diterpenoid biosynthesis(ko00904);;Biosynthesis of secondary metabolites(ko01110)	LMPR0104080002	Prenol Lipids [PR]	Isoprenoids [PR01]	C20 isoprenoids (diterpenes) [PR0104]	HMDB0036748	51415-07-7	Organic compounds	Phenylpropanoids and polyketides	2-arylbenzofuran flavonoids	--
neg_14005	Docosatetraenoyl Ethanolamide	384.2186869	534.8139408	1272.705445	5253.118681	2082.410132	235.9879121	77.4878605	266.1964638	290.4329545	3.187693407	0.144792843	1.311436826	unchanged	-3.187693407	0.144792843	1.311436826	unchanged	19.99712029	C24H41NO2	410.2906361	7.574033333	--	--	--	--	--	--	--	--	--	--	--	--
neg_14016	PE(16:1(9Z)/18:1(11Z))	836.0464	3306.714902	2873.483408	3228.404323	3341.649575	7.63E-09	699.6071152	790.8673506	508.0099805	2.491272006	3.05E-06	2.0079372	up	-2.491272006	3.05E-06	2.0079372	down	15.5644697	C39H74NO8P	750.4957429	7.574033333	--	--	--	--	--	--	HMDB0008959	--	Organic compounds	Lipids and lipid-like molecules	Glycerophospholipids	Glycerophosphoethanolamines
neg_14017	PC(20:2(11Z,14Z)/P-16:0)	66175.24699	8717.119319	8027.142279	38896.75551	16430.51524	48.86960576	766.1468629	674.8141713	385.9838634	0.404739949	0.778599702	0.216136902	unchanged	-0.404739949	0.778599702	0.216136902	unchanged	-6.705980008	C44H84NO7P	804.5627811	7.574033333	--	--	--	--	--	--	HMDB0008357	--	Organic compounds	Lipids and lipid-like molecules	Glycerophospholipids	Glycerophosphocholines
neg_14018	PS(18:1(11Z)/18:1(11Z))	4981.493948	52067.837	10324.43425	9309.645758	7309.608702	2178.204349	2499.711315	1721.107804	1592.178549	2.928512886	0.209985119	1.153999651	unchanged	-2.928512886	0.209985119	1.153999651	unchanged	-21.02270352	C42H78NO10P	808.494446	7.5669	--	--	--	--	--	--	HMDB0112272	--	Organic compounds	Lipids and lipid-like molecules	Glycerophospholipids	Glycerophosphoserines
neg_14029	2-Methylisoborneol	54.18307103	7.63E-09	24902.50178	133.0293697	7.63E-09	339.4602554	479.6743603	766.4052364	1156.362833	3.484424645	0.426779234	0.746949381	unchanged	-3.484424645	0.426779234	0.746949381	unchanged	-3.738546976	C11H20O	213.1489895	7.581333333	C20243	--	LMPR0102090066	Prenol Lipids [PR]	Isoprenoids [PR01]	C10 isoprenoids (monoterpenes) [PR0102]	HMDB0035417	--	Organic compounds	Lipids and lipid-like molecules	Prenol lipids	Monoterpenoids
neg_1403	9R,10S-EpOME	104.3583315	591.1621505	7.63E-09	1731.646699	7.63E-09	884.2549008	463.5308257	589.4895536	535.5853643	0.171983408	0.886764293	0.118688392	unchanged	-0.171983408	0.886764293	0.118688392	unchanged	-4.164520439	C18H32O3	295.2266348	10.48786667	--	--	LMFA02000283	Fatty Acyls [FA]	Octadecanoids [FA02]	Other Octadecanoids [FA0200]	--	--	--	--	--	--
neg_14036	Biocytin	1044.358299	314.0113165	71.227548	7.63E-09	7.63E-09	0.784899023	0.008261123	7.63E-09	0.057138347	-1.118037641	0.632871088	0.339534887	unchanged	1.118037641	0.632871088	0.339534887	unchanged	2.266899304	C16H28N4O4S	407.1533714	7.581333333	C05552	Biotin metabolism(ko00780);;Metabolic pathways(ko01100);;Vitamin digestion and absorption(ko04977)	--	--	--	--	HMDB0003134	576-19-2	Organic compounds	Organic acids and derivatives	Carboxylic acids and derivatives	Amino acids, peptides, and analogues
neg_14042	4-methyl-hexanoic acid	7147.890504	7.63E-09	7.63E-09	92.43135951	14.81215429	706.9603104	1593.712022	3618.173877	4438.462085	-7.028821146	0.037327068	1.455361123	unchanged	7.028821146	0.037327068	1.455361123	unchanged	-3.582214538	C7H14O2	129.0916372	7.588616667	--	--	LMFA01020082	Fatty Acyls [FA]	Fatty Acids and Conjugates [FA01]	Branched fatty acids [FA0102]	--	--	--	--	--	--
neg_14079	benzylguanidine	6936.471042	6253.949359	8046.960721	442.3070412	480.8570866	12097.25248	5836.067276	10622.36862	9266.3943	-1.233880826	0.073729211	1.372953557	unchanged	1.233880826	0.073729211	1.372953557	unchanged	11.25827682	C8H11N3	343.1921547	7.602883333	--	--	--	--	--	--	HMDB0243835	--	Organic compounds	Benzenoids	Benzene and substituted derivatives	--
neg_14085	3alpha,7alpha-Dihydroxy-5beta-cholestan-26-al	1100.428749	2307.592124	3208.872259	1818.863457	79441.01356	0.594262843	465.725513	1248.340428	905.8189593	4.865503265	0.356107534	0.873270102	unchanged	-4.865503265	0.356107534	0.873270102	unchanged	6.382554935	C27H46O3	453.3167667	7.602883333	C05445	Primary bile acid biosynthesis(ko00120);;Metabolic pathways(ko01100)	LMST04030162	Sterol Lipids [ST]	Bile acids and derivatives [ST04]	C27 bile acids, alcohols, and derivatives [ST0403]	--	--	--	--	--	--
neg_14095	Cucurbitacin B	17967.34413	2992.2722	4352.820238	4462.15958	12320.82014	4926.267579	4663.271024	6373.123119	6363.989212	-0.41792411	0.556366299	0.438713569	unchanged	0.41792411	0.556366299	0.438713569	unchanged	11.3435505	C32H46O8	593.2950031	7.59575	C08794	Biosynthesis of various alkaloids(ko00996);;Biosynthesis of secondary metabolites(ko01110)	LMST01010104	Sterol Lipids [ST]	Sterols [ST01]	Cholesterol and derivatives [ST0101]	HMDB0034927	6199-67-3	Organic compounds	Lipids and lipid-like molecules	Steroids and steroid derivatives	Cucurbitacins
neg_14096	Rhodovibrin	7.63E-09	792.2607867	634.3083965	118813.9743	9714.753466	3.56633504	1.013931832	7.63E-09	7.63E-09	15.11415234	0.342118899	0.885152748	unchanged	-15.11415234	0.342118899	0.885152748	unchanged	-1.051316644	C41H60O2	605.4333845	7.602883333	C15878	Carotenoid biosynthesis(ko00906);;Metabolic pathways(ko01100);;Biosynthesis of secondary metabolites(ko01110)	LMPR01070136	Prenol Lipids [PR]	Isoprenoids [PR01]	C40 isoprenoids (tetraterpenes) [PR0107]	--	--	--	--	--	--
neg_14111	Isovaleric acid	34175.55155	7.63E-09	7.63E-09	7.63E-09	7.63E-09	5631.854055	8945.877717	14861.11855	26351.00884	-41.1003776	0.028508798	1.519811732	unchanged	41.1003776	0.028508798	1.519811732	unchanged	-1.515970125	C5H10O2	101.0606484	7.617416667	C08262	Biosynthesis of alkaloids derived from histidine and purine(ko01065);;Biosynthesis of secondary metabolites(ko01110);;Protein digestion and absorption(ko04974)	LMFA01020181	Fatty Acyls [FA]	Fatty Acids and Conjugates [FA01]	Branched fatty acids [FA0102]	HMDB0000718	503-74-2	Organic compounds	Lipids and lipid-like molecules	Fatty Acyls	Fatty acids and conjugates
neg_14123	6-Deoxydihydrokalafungin	634.1232282	7.63E-09	7.63E-09	7.63E-09	7.63E-09	7.63E-09	7.63E-09	7.63E-09	38.73096662	-34.03744489	0.342660174	0.681125491	unchanged	34.03744489	0.342660174	0.681125491	unchanged	-1.241507978	C16H16O5	287.0921395	7.624566667	C12435	Biosynthesis of type II polyketide products(ko01057);;Metabolic pathways(ko01100);;Biosynthesis of secondary metabolites(ko01110)	--	--	--	--	--	--	--	--	--	--
neg_14154	PA(18:0/16:1(9Z))	7.63E-09	1864.224776	674.4425681	6236.633085	8280.271979	7.63E-09	3802.983339	5785.671937	47.82636746	1.145592861	0.325659902	0.805322283	unchanged	-1.145592861	0.325659902	0.805322283	unchanged	-4.813470062	C37H71O8P	695.4600771	7.617416667	--	--	LMGP10010887	Glycerophospholipids [GP]	Glycerophosphates [GP10]	Diacylglycerophosphates [GP1001]	HMDB0114877	--	Organic compounds	Lipids and lipid-like molecules	Glycerophospholipids	Glycerophosphates
neg_14171	3beta-Hydroxy-4beta,14alpha-dimethyl-9beta,19-cyclo-5alpha-ergost-24(24(1))-en-4alpha-carboxylate	1404.204556	50895.42863	6579.32445	4105.49719	1241.872385	5.688455057	279.7854081	1425.388543	639.7872139	4.386372	0.293841901	0.981025121	unchanged	-4.386372	0.293841901	0.981025121	unchanged	-16.34973429	C31H50O3	505.3377062	7.6317	C22116	Steroid biosynthesis(ko00100);;Metabolic pathways(ko01100);;Biosynthesis of secondary metabolites(ko01110)	--	--	--	--	--	--	--	--	--	--
neg_14186	7-Methylthioheptanaldoxime	5233.943947	6561.19661	24854.18147	3919.194473	6463.449767	3224.841994	1055.926705	525.3139169	1105.74046	2.228866875	0.187639957	1.183481317	unchanged	-2.228866875	0.187639957	1.183481317	unchanged	9.468942729	C8H17NOS	395.2076893	7.638833333	C17249	Glucosinolate biosynthesis(ko00966);;2-Oxocarboxylic acid metabolism(ko01210)	--	--	--	--	--	--	--	--	--	--
neg_14191	Lysyl-Histidine	22453.33599	7708.827338	7856.068329	5111.045621	8954.769723	7878.402537	3905.378165	4190.207676	3735.542251	-0.186951618	0.793160086	0.18253231	unchanged	0.186951618	0.793160086	0.18253231	unchanged	0.026638394	C12H21N5O3	611.3270971	7.638833333	--	--	--	--	--	--	HMDB0028953	35170-01-5	Organic compounds	Organic acids and derivatives	Carboxylic acids and derivatives	Amino acids, peptides, and analogues
neg_14218	6'''-Deamino-6'''-oxoparomomycin II	12385.27905	1519.701112	1796.982609	251.0512395	843.146451	21203.28145	32488.11692	13014.69235	14674.39378	-4.087994278	0.009224166	1.717326682	down	4.087994278	0.009224166	1.717326682	up	-7.313969518	C23H42N4O15	649.2295752	7.645983333	C21263	Neomycin, kanamycin and gentamicin biosynthesis(ko00524);;Biosynthesis of secondary metabolites(ko01110)	--	--	--	--	--	--	--	--	--	--
neg_14257	3-Dimethylallyl-4-hydroxymandelic acid	7.63E-09	108.8033762	432.7205647	7.63E-09	7.63E-09	38.91141969	7.63E-09	4.130613762	7.63E-09	3.975135073	0.30390847	0.954470021	unchanged	-3.975135073	0.30390847	0.954470021	unchanged	0.540125721	C13H16O4	281.1031894	7.67465	C12457	Novobiocin biosynthesis(ko00401);;Biosynthesis of secondary metabolites(ko01110)	--	--	--	--	HMDB0000822	1198-84-1	Organic compounds	Benzenoids	Phenols	1-hydroxy-2-unsubstituted benzenoids
neg_14258	Medicarpin	340.510605	7.63E-09	7.63E-09	7.63E-09	7.63E-09	7.63E-09	7.63E-09	7.63E-09	7.63E-09	-33.05485071	0.373900966	0.636958479	unchanged	33.05485071	0.373900966	0.636958479	unchanged	11.87071347	C16H14O4	291.0670829	7.667516667	C10503	Isoflavonoid biosynthesis(ko00943);;Biosynthesis of phenylpropanoids(ko01061);;Metabolic pathways(ko01100);;Biosynthesis of secondary metabolites(ko01110)	--	--	--	--	HMDB0254403	--	Organic compounds	Phenylpropanoids and polyketides	Isoflavonoids	Furanoisoflavonoids
neg_14262	9(S)-HODE	17235.41537	39208.91873	81185.77791	116942.7731	20704.12339	23215.4848	23221.52618	28725.81041	23599.01514	1.475441097	0.151151077	1.287712648	unchanged	-1.475441097	0.151151077	1.287712648	unchanged	-47.20926453	C18H32O3	331.1905611	7.67465	C14767	Linoleic acid metabolism(ko00591);;PPAR signaling pathway(ko03320)	--	--	--	--	HMDB0004670	73543-67-6	Organic compounds	Lipids and lipid-like molecules	Fatty Acyls	Lineolic acids and derivatives
neg_14269	7alpha,12alpha-Dihydroxy-5beta-cholestan-3-one	441.3155903	273.2313848	749.3205976	401.75002	116.3276361	6.510940908	42.83429815	197.2706628	64.55668894	1.355707352	0.193829045	1.049487945	unchanged	-1.355707352	0.193829045	1.049487945	unchanged	6.509616898	C27H46O3	453.3168199	7.67465	C05453	Primary bile acid biosynthesis(ko00120);;Metabolic pathways(ko01100)	LMST04030113	Sterol Lipids [ST]	Bile acids and derivatives [ST04]	C27 bile acids, alcohols, and derivatives [ST0403]	HMDB0006887	--	Organic compounds	Lipids and lipid-like molecules	Glycerolipids	Diradylglycerols
neg_14277	N-Citryl-spermidine	24954.85523	12566.05742	11982.48466	9888.43868	21299.29213	11079.08165	8819.68825	7349.166616	7227.430095	0.229347861	0.639797105	0.365847759	unchanged	-0.229347861	0.639797105	0.365847759	unchanged	-0.165917431	C13H25N3O6	697.3624162	7.67465	C20885	Biosynthesis of siderophore group nonribosomal peptides(ko01053)	--	--	--	--	--	--	--	--	--	--
neg_14303	N-Acetyl-L-glutamate 5-semialdehyde	7.63E-09	1601.205179	7.63E-09	7.63E-09	1.917499776	131.8963182	80.69286647	83.53898073	130.8126425	2.230704957	0.488459929	0.655356904	unchanged	-2.230704957	0.488459929	0.655356904	unchanged	-2.73561732	C7H11NO4	172.061058	7.689066667	C01250	Arginine biosynthesis(ko00220);;Arginine and proline metabolism(ko00330);;Metabolic pathways(ko01100);;Biosynthesis of secondary metabolites(ko01110);;2-Oxocarboxylic acid metabolism(ko01210);;Biosynthesis of amino acids(ko01230)	--	--	--	--	HMDB0006488	13074-21-0	Organic compounds	Organic acids and derivatives	Carboxylic acids and derivatives	Amino acids, peptides, and analogues
neg_14316	PC(20:4(5Z,8Z,11Z,14Z)/16:1(9Z))	1521.223093	1901.78115	1955.863316	1808.680465	609.69854	9.007579469	564.8764271	365.9762574	3.295359476	1.670554862	0.04186046	1.421020021	unchanged	-1.670554862	0.04186046	1.421020021	unchanged	-15.84700134	C44H78NO8P	800.5088194	7.689066667	--	--	LMGP01011903	Glycerophospholipids [GP]	Glycerophosphocholines [GP01]	Diacylglycerophosphocholines [GP0101]	HMDB0008430	--	Organic compounds	Lipids and lipid-like molecules	Glycerophospholipids	Glycerophosphocholines
neg_14331	16-phenyl tetranor PGF2�	2871.766558	297.8203143	630.6810178	149.9097742	1263.73268	1487.119411	1077.844373	1469.770869	1383.263326	-1.501573382	0.031217969	1.420199117	unchanged	1.501573382	0.031217969	1.420199117	unchanged	19.0096064	C22H30O5	373.2091612	7.6962	--	--	--	--	--	--	--	--	--	--	--	--
neg_14345	PI(22:0/0:0)	4444.938752	5847.776208	5805.785574	4541.313038	2244.952798	3614.830444	5756.787102	3278.454114	2083.334997	0.265275005	0.486932226	0.572241079	unchanged	-0.265275005	0.486932226	0.572241079	unchanged	-2.903059194	C31H61O12P	691.3575598	7.70335	--	--	LMGP06050024	Glycerophospholipids [GP]	Glycerophosphoinositols [GP06]	Monoacylglycerophosphoinositols [GP0605]	--	--	--	--	--	--
neg_14373	Nicotinate	15684.68761	7.63E-09	7.63E-09	386.8847614	7.63E-09	55972.56256	32293.72126	42037.35514	43751.77908	-8.61597694	0.004881469	1.811775648	down	8.61597694	0.004881469	1.811775648	up	-0.491251941	C6H5NO2	245.0566595	7.717616667	C00253	Nicotinate and nicotinamide metabolism(ko00760);;Tropane, piperidine and pyridine alkaloid biosynthesis(ko00960);;Biosynthesis of plant secondary metabolites(ko01060);;Biosynthesis of alkaloids derived from ornithine, lysine and nicotinic acid(ko01064);;Metabolic pathways(ko01100);;Biosynthesis of secondary metabolites(ko01110);;Microbial metabolism in diverse environments(ko01120);;Biosynthesis …	--	--	--	--	HMDB0001488	59-67-6	Organic compounds	Organoheterocyclic compounds	Pyridines and derivatives	Pyridinecarboxylic acids and derivatives
neg_14379	3-Hydroxy-6,7,8-trimethoxy-2-naphthoate	7.63E-09	7.63E-09	7.63E-09	7.63E-09	7.63E-09	7.63E-09	7.63E-09	7.63E-09	7.63E-09	0	1	0	unchanged	0	1	0	unchanged	5.053501883	C14H14O6	313.0498447	7.724766667	C21322	Biosynthesis of enediyne antibiotics(ko01059);;Metabolic pathways(ko01100);;Biosynthesis of secondary metabolites(ko01110)	--	--	--	--	--	--	--	--	--	--
neg_14386	Maltose 6'-phosphate	7.63E-09	7.63E-09	0.551541245	7.63E-09	7.63E-09	7.63E-09	7.63E-09	7.63E-09	7.63E-09	24.10676363	0.391002219	0.805402036	unchanged	-24.10676363	0.391002219	0.805402036	unchanged	-2.697575273	C12H23O14P	421.074127	7.717616667	C02995	Starch and sucrose metabolism(ko00500);;Metabolic pathways(ko01100);;Phosphotransferase system (PTS)(ko02060)	--	--	--	--	--	--	--	--	--	--
neg_14414	(��)9-H	29219.82921	28558.51575	49360.4482	13259.97551	250.0575634	19724.49859	3517.102188	6480.647867	4851.125095	0.841177173	0.433005754	0.673254272	unchanged	-0.841177173	0.433005754	0.673254272	unchanged	-4.159646444	C18H32O4	311.2214843	7.739033333	--	--	--	--	--	--	--	--	--	--	--	--
neg_14415	Monacolin L acid	8914.523889	11243.04461	46323.51252	3171.177763	18478.68744	471.5835103	1161.784626	1844.304095	819.5435586	2.905907192	0.16387344	1.248647744	unchanged	-2.905907192	0.16387344	1.248647744	unchanged	0.534411255	C19H30O4	321.2073052	7.739033333	C20853	Biosynthesis of various other secondary metabolites(ko00997);;Metabolic pathways(ko01100);;Biosynthesis of secondary metabolites(ko01110)	--	--	--	--	--	--	--	--	--	--
neg_14427	Butirosin A	7973.996682	2586.517068	4055.956248	2968.746518	515.8703022	8588.580954	4035.867352	4797.924423	4877.014206	-1.25790214	0.02091437	1.505040461	unchanged	1.25790214	0.02091437	1.505040461	unchanged	-0.389707242	C21H41N5O12	1109.542634	7.753316667	C17585	Neomycin, kanamycin and gentamicin biosynthesis(ko00524);;Biosynthesis of secondary metabolites(ko01110)	--	--	--	--	--	--	--	--	--	--
neg_14433	(9Z,11E)-(13S)-13-Hydroperoxyoctadeca-9,11-dienoic acid	6543.626975	10991.8533	60900.48701	108968.0954	3133.098343	2338.127327	6349.978997	10742.93028	5547.207718	2.867158075	0.204716561	1.157897761	unchanged	-2.867158075	0.204716561	1.157897761	unchanged	5.12311388	C18H32O4	333.2063269	7.746166667	C04717	Linoleic acid metabolism(ko00591);;Metabolic pathways(ko01100)	--	--	--	--	HMDB0003871	33964-75-9	Organic compounds	Lipids and lipid-like molecules	Fatty Acyls	Lineolic acids and derivatives
neg_14460	Anatabine	2551.040487	8807.143116	26975.69115	2113.199219	1001.977232	2368.618754	2755.298956	2416.08088	2274.802852	1.975264002	0.313626364	0.940529119	unchanged	-1.975264002	0.313626364	0.940529119	unchanged	-5.718862756	C10H12N2	379.2121166	7.76045	C10126	Tropane, piperidine and pyridine alkaloid biosynthesis(ko00960);;Biosynthesis of alkaloids derived from ornithine, lysine and nicotinic acid(ko01064);;Biosynthesis of secondary metabolites(ko01110)	--	--	--	--	HMDB0004476	581-49-7	Organic compounds	Organic nitrogen compounds	Organonitrogen compounds	Amines
neg_14473	9-OxoOTrE	7.63E-09	8207.343685	5556.940173	2639.806693	369.5487093	118.8672689	197.1278158	1358.339276	107.4115173	3.556760337	0.109045004	1.406953622	unchanged	-3.556760337	0.109045004	1.406953622	unchanged	-2.290055302	C18H28O3	291.1958992	7.774983333	--	--	--	--	--	--	--	--	--	--	--	--
neg_14476	trans-EKODE-(E)-Ib	12790.57278	164778.154	118890.8303	38396.40725	32879.92726	5113.843997	6493.318124	18614.05543	3567.686587	3.251758538	0.089050484	1.486952882	unchanged	-3.251758538	0.089050484	1.486952882	unchanged	-2.445212552	C18H30O4	309.2063745	7.774983333	--	--	--	--	--	--	--	--	--	--	--	--
neg_14481	Bialaphos	0.039363349	7.63E-09	1028.261442	7.63E-09	5.551356374	4.377252319	10.4672444	2.867897031	31.96508685	4.700024536	0.404294424	0.783152013	unchanged	-4.700024536	0.404294424	0.783152013	unchanged	-5.477146897	C11H22N3O6P	368.1210551	7.774983333	C06457	Phosphonate and phosphinate metabolism(ko00440);;Biosynthesis of secondary metabolites(ko01110)	--	--	--	--	HMDB0249177	--	Organic compounds	Organic acids and derivatives	Carboxylic acids and derivatives	Amino acids, peptides, and analogues
neg_14488	1D-1-Guanidino-3-amino-1,3-dideoxy-scyllo-inositol	1079.970908	470.3969549	4168.409903	592.4409559	4118.651496	3.207483101	89.91716397	106.1639694	64.22594595	3.120898204	0.140204683	1.307849378	unchanged	-3.120898204	0.140204683	1.307849378	unchanged	-31.8932449	C7H16N4O4	485.2184724	7.767716667	C01298	Streptomycin biosynthesis(ko00521);;Biosynthesis of secondary metabolites(ko01110)	--	--	--	--	--	--	--	--	--	--
neg_14501	PS(16:1(9Z)/16:1(9Z))	4418.997459	2721.939256	5455.964615	9711.460717	1334.424184	7354.236286	1253.842469	1016.701396	1049.285635	0.670935156	0.456741134	0.597385675	unchanged	-0.670935156	0.456741134	0.597385675	unchanged	-16.14898425	C38H70NO10P	766.4313228	7.774983333	--	--	LMGP03010964	Glycerophospholipids [GP]	Glycerophosphoserines [GP03]	Diacylglycerophosphoserines [GP0301]	HMDB0012366	--	Organic compounds	Lipids and lipid-like molecules	Glycerophospholipids	Glycerophosphoserines
neg_14510	2-thiouridine	7.63E-09	7.63E-09	7.63E-09	7.63E-09	7.63E-09	7.63E-09	7.63E-09	7.63E-09	7.63E-09	0	1	0	unchanged	0	1	0	unchanged	0.563726667	C9H12N2O5S	305.045042	7.78225	--	--	--	--	--	--	--	--	--	--	--	--
neg_14514	L-azaserine	952.6546729	870.833467	7.63E-09	90.459406	22.09981411	267.9422809	9.20158157	230.7191069	243.7847948	-0.471413745	0.730592329	0.27683164	unchanged	0.471413745	0.730592329	0.27683164	unchanged	-6.653155092	C5H8N3O4+	407.1144965	7.78225	--	--	--	--	--	--	--	--	--	--	--	--
neg_14528	Antibiotic G-418	16386.18637	1805.226214	3319.987621	5234.332601	487.2594133	3560.239347	2924.082892	5462.396502	1636.531792	-1.14429362	0.301828061	0.738926609	unchanged	1.14429362	0.301828061	0.738926609	unchanged	-12.59108205	C20H40N4O10	1037.534593	7.789383333	C17703	Neomycin, kanamycin and gentamicin biosynthesis(ko00524);;Biosynthesis of secondary metabolites(ko01110)	--	--	--	--	--	--	--	--	--	--
neg_14535	Palmatine	2574.138065	15.98725313	113.4366519	76.48647128	13.17903491	302.6774418	2.515992538	17.68184215	19.18921738	-3.412571173	0.351148284	0.67007698	unchanged	3.412571173	0.351148284	0.67007698	unchanged	-0.727844881	C21H22NO4+	373.1292947	7.789383333	C05315	Isoquinoline alkaloid biosynthesis(ko00950);;Biosynthesis of secondary metabolites(ko01110)	--	--	--	--	--	--	--	--	--	--
neg_14556	Dexamethasone	842.5329208	202.1688432	622.7872511	65.734193	423.7058771	5.682852825	148.7716094	182.0246617	132.7312958	0.324842805	0.740626208	0.266617514	unchanged	-0.324842805	0.740626208	0.266617514	unchanged	-22.66074587	C22H29FO5	413.1656825	7.802966667	C15643	--	--	--	--	--	HMDB0015364	50-02-2	Organic compounds	Lipids and lipid-like molecules	Steroids and steroid derivatives	Hydroxysteroids
neg_14561	4-Amino-5-hydroxymethyl-2-methylpyrimidine	8916.159109	17212.58627	27286.39041	148.5516318	7.63E-09	4301.134774	5127.897874	4088.640549	3179.236112	1.123628308	0.437203452	0.726459627	unchanged	-1.123628308	0.437203452	0.726459627	unchanged	8.541611076	C6H9N3O	277.1442233	7.8101	C01279	Thiamine metabolism(ko00730);;Metabolic pathways(ko01100);;Biosynthesis of cofactors(ko01240);;ABC transporters(ko02010)	--	--	--	--	HMDB0247327	--	Organic compounds	Organoheterocyclic compounds	Diazines	Pyrimidines and pyrimidine derivatives
neg_14562	PR-toxin	243.880268	7.63E-09	12.32260181	7.63E-09	7.63E-09	209.5150665	7.63E-09	7.63E-09	12.98320072	-4.920194487	0.175162437	0.985342878	unchanged	4.920194487	0.175162437	0.985342878	unchanged	-0.923616062	C17H20O6	319.1184163	7.8101	C06079	Sesquiterpenoid and triterpenoid biosynthesis(ko00909)	--	--	--	--	--	--	--	--	--	--
neg_14574	PC(18:1(9Z)/0:0)	1816.550962	6391.513893	10108.40142	39252.96302	79679.75557	1043.897555	1761.483685	3504.564107	1867.137698	4.082350314	0.156714731	1.288385276	unchanged	-4.082350314	0.156714731	1.288385276	unchanged	-0.493204756	C26H52NO7P	542.3225503	7.8101	--	--	LMGP01050032	Glycerophospholipids [GP]	Glycerophosphocholines [GP01]	Monoacylglycerophosphocholines [GP0105]	HMDB0002815	19420-56-5	Organic compounds	Lipids and lipid-like molecules	Glycerophospholipids	Glycerophosphocholines
neg_14580	Geranyl phosphate	3097.72432	248.1985118	838.8300127	1045.560497	96.51587647	5538.868563	8012.469438	10372.40632	10201.01893	-3.739709964	0.007222267	1.743970858	down	3.739709964	0.007222267	1.743970858	up	-9.12606365	C10H19O4P	279.1248482	7.817366667	C21203	Monoterpenoid biosynthesis(ko00902);;Biosynthesis of secondary metabolites(ko01110)	--	--	--	--	HMDB0062745	--	Organic compounds	Lipids and lipid-like molecules	Prenol lipids	Isoprenoid phosphates
neg_14583	cis-1,2-Dihydro-3-ethylcatechol	11612.33801	1368.684891	2694.153696	1863.181327	20.06524121	27.78826731	396.2667382	640.0418462	365.6959595	-0.811239472	0.651576849	0.320028995	unchanged	0.811239472	0.651576849	0.320028995	unchanged	-5.072158675	C8H12O2	279.1587618	7.8245	C06727	Ethylbenzene degradation(ko00642);;Metabolic pathways(ko01100);;Microbial metabolism in diverse environments(ko01120);;Degradation of aromatic compounds(ko01220)	--	--	--	--	--	--	--	--	--	--
neg_14585	Littorine	456.3257344	7.63E-09	1.11674002	7.63E-09	7.63E-09	10.27469128	17.95471489	24.78268785	35.17492074	-8.607600532	0.279693612	0.776581483	unchanged	8.607600532	0.279693612	0.776581483	unchanged	0.785062191	C17H23NO3	288.1607442	7.8245	C10860	Tropane, piperidine and pyridine alkaloid biosynthesis(ko00960);;Biosynthesis of alkaloids derived from ornithine, lysine and nicotinic acid(ko01064);;Metabolic pathways(ko01100);;Biosynthesis of secondary metabolites(ko01110)	--	--	--	--	--	--	--	--	--	--
neg_14589	STS-135	45068.73116	28833.67508	44272.0517	5861950.949	31276.02521	20923.40563	17363.00837	18523.80876	14235.20524	6.005156711	0.387733071	0.806793472	unchanged	-6.005156711	0.387733071	0.806793472	unchanged	-9.411242458	C24H31FN2O	381.231168	7.817366667	--	--	--	--	--	--	--	--	--	--	--	--
neg_14598	Miglitol	2870.959201	1757.990203	6760.596362	7035.810575	10137.32419	7395.786191	10805.27384	12726.74735	8570.195322	-0.399776133	0.423810682	0.617462741	unchanged	0.399776133	0.423810682	0.617462741	unchanged	-8.896970214	C8H17NO5	473.231511	7.8245	C07708	--	--	--	--	--	HMDB0014634	72432-03-2	Organic compounds	Organoheterocyclic compounds	Piperidines	--
neg_1460	18-Hydroxycorticosterone	30837.37678	2899.398542	914.1737142	7.63E-09	7.63E-09	9227.304247	6621.849218	10642.46793	26923.90564	-4.143583375	0.03264216	1.484326182	unchanged	4.143583375	0.03264216	1.484326182	unchanged	14.43436766	C21H30O5	383.1892201	10.60255	C01124	Steroid hormone biosynthesis(ko00140);;Metabolic pathways(ko01100);;Aldosterone synthesis and secretion(ko04925)	LMST02030091	Sterol Lipids [ST]	Steroids [ST02]	C21 steroids (gluco/mineralocorticoids, progestogins) and derivatives [ST0203]	HMDB0000319	561-65-9	Organic compounds	Lipids and lipid-like molecules	Steroids and steroid derivatives	Hydroxysteroids
neg_14610	CDP-DG(18:0/18:0)	16408.76407	4307.960062	5100.771423	16351.07938	2020.159529	16453.53857	5893.397359	9985.364187	10230.56472	-0.764047888	0.2550362	0.927933577	unchanged	0.764047888	0.2550362	0.927933577	unchanged	32.43382577	C48H89N3O15P2	1008.60236	7.83165	--	--	LMGP13010013	Glycerophospholipids [GP]	CDP-Glycerols [GP13]	CDP-diacylglycerols [GP1301]	HMDB0006978	--	Organic compounds	Lipids and lipid-like molecules	Glycerophospholipids	CDP-glycerols
neg_14624	Protoviolaceinic acid	7.63E-09	52.1652963	3.364785974	1124.949465	0.022647019	7.63E-09	7.63E-09	7.63E-09	22.13741397	6.058698305	0.370870693	0.834654885	unchanged	-6.058698305	0.370870693	0.834654885	unchanged	-1.098767235	C21H15N3O3	356.1036725	7.838783333	C21134	Staurosporine biosynthesis(ko00404);;Metabolic pathways(ko01100);;Biosynthesis of secondary metabolites(ko01110)	--	--	--	--	--	--	--	--	--	--
neg_14627	Abscisic acid glucose ester	147.4889764	868.3413835	7.63E-09	696.523218	12.89801925	0.845557194	0.757513077	0.700451503	0.865813372	3.710456087	0.206402806	1.150041408	unchanged	-3.710456087	0.206402806	1.150041408	unchanged	8.084992147	C21H30O9	461.1618296	7.838783333	C15970	Carotenoid biosynthesis(ko00906);;Metabolic pathways(ko01100);;Biosynthesis of secondary metabolites(ko01110)	--	--	--	--	--	--	--	--	--	--
neg_14637	Crocin	47.79517794	18602.50567	5.352411752	7.63E-09	7.63E-09	1229.066826	32349.53941	7.63E-09	399.7664102	-0.548804584	0.793336348	0.189675562	unchanged	0.548804584	0.793336348	0.189675562	unchanged	-19.92311979	C44H64O24	997.3339682	7.838783333	C08589	Biosynthesis of various plant secondary metabolites(ko00999);;Metabolic pathways(ko01100);;Biosynthesis of secondary metabolites(ko01110)	--	--	--	--	HMDB0002398	42553-65-1	Organic compounds	Lipids and lipid-like molecules	Prenol lipids	Diterpenoids
neg_14644	3-Vinylcatechol	7.63E-09	7.63E-09	7.63E-09	7.63E-09	7.63E-09	7.63E-09	7.63E-09	7.63E-09	7.63E-09	0	1	0	unchanged	0	1	0	unchanged	-1.723937529	C8H8O2	271.0971135	7.845916667	C07085	Styrene degradation(ko00643);;Metabolic pathways(ko01100);;Microbial metabolism in diverse environments(ko01120);;Degradation of aromatic compounds(ko01220)	--	--	--	--	--	--	--	--	--	--
neg_14645	Tetrahydrobiopterin	0.444751533	7.63E-09	45.52907145	7.63E-09	7.63E-09	7.63E-09	7.63E-09	8.421210614	7.63E-09	2.68236702	0.46252487	0.686209252	unchanged	-2.68236702	0.46252487	0.686209252	unchanged	1.156380876	C9H15N5O3	286.1159711	7.845916667	C00272	Folate biosynthesis(ko00790);;Metabolic pathways(ko01100);;Biosynthesis of cofactors(ko01240);;Fluid shear stress and atherosclerosis(ko05418)	--	--	--	--	HMDB0000027	62989-33-7	Organic compounds	Organoheterocyclic compounds	Pteridines and derivatives	Pterins and derivatives
neg_14663	2-epi-5-epi-Valiolone	1321.057864	535.0251381	242.9032676	806.7160845	6.059276128	7.63E-09	7.63E-09	7.63E-09	106.2435274	0.478303276	0.73082172	0.263583896	unchanged	-0.478303276	0.73082172	0.263583896	unchanged	3.247049325	C7H12O6	443.1418745	7.85305	C17691	Acarbose and validamycin biosynthesis(ko00525);;Metabolic pathways(ko01100);;Biosynthesis of secondary metabolites(ko01110)	--	--	--	--	--	--	--	--	--	--
neg_14670	3',4'-Dihydrorhodovibrin	5130.637929	1678.148437	125.7583432	167483.2751	7356.532496	944.1532324	259.0240318	786.18391	800.5761527	4.801021484	0.376812183	0.825181733	unchanged	-4.801021484	0.376812183	0.825181733	unchanged	-0.457882707	C41H62O2	607.4493805	7.845916667	C15887	Carotenoid biosynthesis(ko00906);;Metabolic pathways(ko01100);;Biosynthesis of secondary metabolites(ko01110)	LMPR01070139	Prenol Lipids [PR]	Isoprenoids [PR01]	C40 isoprenoids (tetraterpenes) [PR0107]	--	--	--	--	--	--
neg_14699	3alpha-17alpha-21-Trihydroxy-5beta-pregnane-11,20-dione	14960.80483	6014.689449	9833.081003	49362.32804	10254.67543	3328.432326	3227.593068	2919.13981	2411.644134	1.812937575	0.280251232	0.973682343	unchanged	-1.812937575	0.280251232	0.973682343	unchanged	-6.003580328	C21H32O5	787.4594259	7.8602	--	--	--	--	--	--	--	--	--	--	--	--
neg_1471	PI(16:0/0:0)	6.939132074	23461.35463	7.63E-09	7.63E-09	7.63E-09	3481.578702	2942.769874	4421.436743	3065.223097	1.075267935	0.6371763	0.446057801	unchanged	-1.075267935	0.6371763	0.446057801	unchanged	14.19743291	C25H49O12P	607.2736901	10.5954	--	--	LMGP06050002	Glycerophospholipids [GP]	Glycerophosphoinositols [GP06]	Monoacylglycerophosphoinositols [GP0605]	HMDB0061695	1425501-12-7	Organic compounds	Lipids and lipid-like molecules	Glycerophospholipids	Glycerophosphoinositols
neg_14717	1,3,5(10)-Estratrien-3,17.beta.-diol 17-glucosiduronate	4471.917353	1353.95759	6849.923397	1745.108453	403.8185746	2405.077668	1206.49784	754.7469467	1805.399839	0.281958649	0.785893416	0.236731797	unchanged	-0.281958649	0.785893416	0.236731797	unchanged	-10.21987322	C24H32O8	447.1978609	7.874466667	--	--	--	--	--	--	--	--	--	--	--	--
neg_14719	Chanoclavine-I	10157.49731	23474.25567	8941.1139	55025.03769	15393.26833	5746.258462	4087.315093	4020.624415	4266.347038	2.184486734	0.14385631	1.306510863	unchanged	-2.184486734	0.14385631	1.306510863	unchanged	-9.249328207	C16H20N2O	511.3031115	7.874466667	C09131	Indole alkaloid biosynthesis(ko00901);;Metabolic pathways(ko01100);;Biosynthesis of secondary metabolites(ko01110)	--	--	--	--	--	--	--	--	--	--
neg_14724	Pheophorbide a	8487.739211	211.9627879	1000.702605	7.63E-09	1464.987287	3108.092791	1755.6481	810.2819617	904.0045703	-2.170305247	0.178775911	0.96044067	unchanged	2.170305247	0.178775911	0.96044067	unchanged	-32.25203495	C35H36N4O5	627.2188697	7.867333333	C18021	Porphyrin metabolism(ko00860);;Biosynthesis of secondary metabolites(ko01110)	--	--	--	--	HMDB0256449	--	--	--	--	--
neg_14733	4-Coumaroylshikimate	2244.077228	7.63E-09	7.63E-09	7.63E-09	7.63E-09	0.000880444	7.63E-09	7.63E-09	7.63E-09	-35.77520197	0.373900756	0.636958769	unchanged	35.77520197	0.373900756	0.636958769	unchanged	5.187088959	C16H16O7	319.0839868	7.881616667	C02947	Phenylpropanoid biosynthesis(ko00940);;Flavonoid biosynthesis(ko00941);;Stilbenoid, diarylheptanoid and gingerol biosynthesis(ko00945);;Metabolic pathways(ko01100);;Biosynthesis of secondary metabolites(ko01110)	--	--	--	--	HMDB0304174	--	Organic compounds	Phenylpropanoids and polyketides	Cinnamic acids and derivatives	Hydroxycinnamic acids and derivatives
neg_14754	4-Methylthiobutanaldoxime	7262.67705	0.080588803	0.049128604	7.63E-09	7.63E-09	37.98382806	0.062744852	49.29010407	24.43059889	-15.47294637	0.365706498	0.648179338	unchanged	15.47294637	0.365706498	0.648179338	unchanged	5.649365672	C5H11NOS	265.1064969	7.888883333	C17241	Glucosinolate biosynthesis(ko00966);;Biosynthesis of secondary metabolites(ko01110);;2-Oxocarboxylic acid metabolism(ko01210)	--	--	--	--	--	--	--	--	--	--
neg_14758	Mifepristone	10475.82996	6400.611574	10767.45593	6690.249333	3210.533719	3498.790314	2582.252458	2188.391537	1947.516473	0.709434191	0.277705798	0.821342527	unchanged	-0.709434191	0.277705798	0.821342527	unchanged	24.89516151	C29H35NO2	464.2468673	7.888883333	C07652	--	--	--	--	--	HMDB0014972	84371-65-3	Organic compounds	Lipids and lipid-like molecules	Steroids and steroid derivatives	Oxosteroids
neg_14769	all-trans-4-Oxoretinoic acid	1207.721041	2156.581812	2687.713892	8741.753157	2557.402193	569.5926085	1285.499876	797.654538	960.077997	2.065608631	0.145523025	1.306227802	unchanged	-2.065608631	0.145523025	1.306227802	unchanged	2.805771094	C20H26O3	673.3763553	7.888883333	C16678	Retinol metabolism(ko00830);;Metabolic pathways(ko01100)	LMPR01090026	Prenol Lipids [PR]	Isoprenoids [PR01]	Retinoids [PR0109]	HMDB0006280	64907-22-8	Organic compounds	Lipids and lipid-like molecules	Prenol lipids	Retinoids
neg_14773	Palmityl Trifluoromethyl Ketone	2.32281475	379.5156839	963.3449717	7784.73684	23.50933745	48.75423306	7.63E-09	22.61671875	2.833671225	7.223753436	0.305273376	0.951239864	unchanged	-7.223753436	0.305273376	0.951239864	unchanged	0.963973984	C17H31F3O	307.225721	7.9033	--	--	--	--	--	--	--	--	--	--	--	--
neg_14774	(��)12-	10058.89929	32063.85278	27519.51101	55259.38496	30584.4792	1847.932343	4795.691624	15525.48667	11372.99043	2.05979236	0.016465726	1.753429721	unchanged	-2.05979236	0.016465726	1.753429721	unchanged	-1.414947852	C20H32O3	319.2274153	7.896166667	--	--	--	--	--	--	--	--	--	--	--	--
neg_14775	cis-Abienol	348.8258634	3072.551304	7948.75516	2252.250217	7.63E-09	7.63E-09	0.000228246	185.7584535	53.95772359	4.817193248	0.151855016	1.294190706	unchanged	-4.817193248	0.151855016	1.294190706	unchanged	21.27382657	C20H34O	325.236542	7.896166667	C20481	Diterpenoid biosynthesis(ko00904);;Biosynthesis of secondary metabolites(ko01110)	--	--	--	--	--	--	--	--	--	--
neg_14778	Octadecanoic acid	408.4237195	60.14312098	1292.958837	57.18040263	7.63E-09	92.79467322	204.1939697	316.6390626	479.7191008	0.231247754	0.880384633	0.138441513	unchanged	-0.231247754	0.880384633	0.138441513	unchanged	-12.9565895	C18H36O2	329.2660501	7.896166667	C01530	Fatty acid biosynthesis(ko00061);;Biosynthesis of unsaturated fatty acids(ko01040);;Biosynthesis of plant secondary metabolites(ko01060);;Metabolic pathways(ko01100);;Phototransduction - fly(ko04745)	LMFA01010018	Fatty Acyls [FA]	Fatty Acids and Conjugates [FA01]	Straight chain fatty acids [FA0101]	HMDB0000827	57-11-4	Organic compounds	Lipids and lipid-like molecules	Fatty Acyls	Fatty acids and conjugates
neg_14796	PE(18:1(11Z)/14:0)	2472.507561	583.7943799	136.8214494	5764.121935	1370.614591	162.6887829	16.91112316	515.864664	163.2683967	1.559544559	0.400765772	0.746359594	unchanged	-1.559544559	0.400765772	0.746359594	unchanged	2.194776378	C37H72NO8P	734.4992711	7.9033	--	--	--	--	--	--	HMDB0009019	--	Organic compounds	Lipids and lipid-like molecules	Glycerophospholipids	Glycerophosphoethanolamines
neg_14832	10-hydroxy-2E-decenoic acid	7.63E-09	352.1385447	7.63E-09	979.7117011	517.691639	357.081747	7.63E-09	7.63E-09	19.70838818	2.617262968	0.151954538	1.215917776	unchanged	-2.617262968	0.151954538	1.215917776	unchanged	-1.420512416	C10H18O3	185.1180536	7.924716667	--	--	LMFA01050157	Fatty Acyls [FA]	Fatty Acids and Conjugates [FA01]	Hydroxy fatty acids [FA0105]	--	--	--	--	--	--
neg_14841	Hexadecanoic acid	14956.87912	222.8274066	7.118698857	358.4425415	7.63E-09	122.832396	30.76175785	3.040962331	29.71880171	-4.363831934	0.388722775	0.617287019	unchanged	4.363831934	0.388722775	0.617287019	unchanged	6.390156986	C16H32O2	277.2165355	7.924716667	C00249	Fatty acid biosynthesis(ko00061);;Fatty acid elongation(ko00062);;Fatty acid degradation(ko00071);;Cutin, suberine and wax biosynthesis(ko00073);;Biosynthesis of unsaturated fatty acids(ko01040);;Biosynthesis of plant secondary metabolites(ko01060);;Metabolic pathways(ko01100);;Fatty acid metabolism(ko01212)	LMFA01010001	Fatty Acyls [FA]	Fatty Acids and Conjugates [FA01]	Straight chain fatty acids [FA0101]	HMDB0000220	57-10-3	Organic compounds	Lipids and lipid-like molecules	Fatty Acyls	Fatty acids and conjugates
neg_14856	15-Deoxy-delta-12,14-PGJ2	748.7567016	539.475201	809.0378951	12.6671443	12.52528476	610.0624843	14.34972763	10.67229153	7.63E-09	0.311322464	0.804967743	0.197531006	unchanged	-0.311322464	0.804967743	0.197531006	unchanged	-17.074228	C20H28O3	351.1678471	7.917583333	--	--	LMFA03010021	Fatty Acyls [FA]	Eicosanoids [FA03]	Prostaglandins [FA0301]	HMDB0005079	87893-55-8	Organic compounds	Lipids and lipid-like molecules	Fatty Acyls	Eicosanoids
neg_14874	Vinblastine	170652.8163	31533.18837	37486.45218	100312.2126	12548.42295	11663.0016	12200.8469	9083.553376	7659.072328	0.105902406	0.933986997	0.067507379	unchanged	-0.105902406	0.933986997	0.067507379	unchanged	42.77159923	C46H58N4O9	831.4297103	7.917583333	C07201	Indole alkaloid biosynthesis(ko00901);;Biosynthesis of alkaloids derived from shikimate pathway(ko01063);;Metabolic pathways(ko01100);;Biosynthesis of secondary metabolites(ko01110);;Bile secretion(ko04976)	--	--	--	--	HMDB0014710	865-21-4	Organic compounds	Organic acids and derivatives	Carboxylic acids and derivatives	Amino acids, peptides, and analogues
neg_14887	Oleamide	7.63E-09	102.3961844	96.69557572	10614.83376	7.63E-09	0.732015755	4.288444585	1.04030149	2.958331072	10.54954846	0.381019079	0.817903507	unchanged	-10.54954846	0.381019079	0.817903507	unchanged	-4.689298494	C18H35NO	326.2687486	7.932116667	C19670	--	LMFA08010004	Fatty Acyls [FA]	Fatty amides [FA08]	Primary amides [FA0801]	HMDB0002117	301-02-0	Organic compounds	Lipids and lipid-like molecules	Fatty Acyls	Fatty amides
neg_14898	Bicyclo Prostaglandin E1	47887.37078	21498.24257	94491.8714	14894.34849	1558.008087	16206.15527	46570.0035	70651.58137	50944.4492	-0.488444059	0.586784873	0.47714191	unchanged	0.488444059	0.586784873	0.47714191	unchanged	-2.517038595	C20H32O4	335.2219368	7.93925	--	--	--	--	--	--	--	--	--	--	--	--
neg_14899	Columbamine	665.3057549	67.84769619	148.1725408	165.9238719	115.2325793	9.938944909	2.143567789	21.11146145	10.65491453	-0.190413519	0.900906697	0.081572145	unchanged	0.190413519	0.900906697	0.081572145	unchanged	-0.065892682	C20H20NO4+	359.1138787	7.93925	C01795	Isoquinoline alkaloid biosynthesis(ko00950);;Biosynthesis of alkaloids derived from shikimate pathway(ko01063);;Biosynthesis of secondary metabolites(ko01110)	--	--	--	--	--	--	--	--	--	--
neg_1490	Arabidiol	7.63E-09	445.2250418	7.63E-09	7.63E-09	7.63E-09	30697.2629	118.5770058	761.371727	1392.414035	-5.888530862	0.342976055	0.703787776	unchanged	5.888530862	0.342976055	0.703787776	unchanged	-3.102680855	C30H52O2	489.393555	10.61695	C19828	Sesquiterpenoid and triterpenoid biosynthesis(ko00909);;Biosynthesis of secondary metabolites(ko01110)	--	--	--	--	HMDB0304265	--	Organic compounds	Lipids and lipid-like molecules	Prenol lipids	Triterpenoids
neg_14912	Ciliatocholate	3250.21553	1679.186577	3336.046556	15548.45719	52.87699916	5970.357488	3353.743048	5276.04436	4853.165614	0.18281586	0.874039571	0.13868073	unchanged	-0.18281586	0.874039571	0.13868073	unchanged	14.14452395	C26H46NO7P	1089.630807	7.946516667	C05683	Phosphonate and phosphinate metabolism(ko00440)	--	--	--	--	--	--	--	--	--	--
neg_14915	Propanal	1382.366888	7.63E-09	7.63E-09	7.63E-09	7.63E-09	478.6542707	1248.482322	1249.567624	1499.768182	-37.15969395	0.002843317	1.852302005	down	37.15969395	0.002843317	1.852302005	up	-2.227155618	C3H6O	115.0761947	7.953783333	C00479	Xylene degradation(ko00622);;Propanoate metabolism(ko00640);;Metabolic pathways(ko01100);;Microbial metabolism in diverse environments(ko01120);;Degradation of aromatic compounds(ko01220)	--	--	--	--	HMDB0003366	123-38-6	Organic compounds	Organic oxygen compounds	Organooxygen compounds	Carbonyl compounds
neg_14917	Deacyl-lipid IVA	152843.8008	19453.92578	34170.70001	48087.73595	25218.72337	40103.92497	47353.34974	42409.76982	45713.03981	-1.049585533	0.199409236	0.915564687	unchanged	1.049585533	0.199409236	0.915564687	unchanged	-12.29268876	C54H104N2O21P2	1177.638916	7.946516667	C21984	Lipopolysaccharide biosynthesis(ko00540)	--	--	--	--	--	--	--	--	--	--
neg_14919	Carnitine	7.63E-09	7.63E-09	7.63E-09	7.63E-09	15.00371613	7.63E-09	7.63E-09	7.63E-09	7.63E-09	28.87247086	0.391002219	0.814368107	unchanged	-28.87247086	0.391002219	0.814368107	unchanged	-7.750457533	C7H16NO3+	197.0811632	7.946516667	C00487	Lysine degradation(ko00310);;Metabolic pathways(ko01100);;ABC transporters(ko02010)	--	--	--	--	HMDB0000062	541-15-1	Organic compounds	Organic nitrogen compounds	Organonitrogen compounds	Quaternary ammonium salts
neg_14921	Oleic acid	18.28056593	191.5519672	8007.522599	467.5628581	214.4806654	15.84560276	7.63E-09	7.63E-09	7.63E-09	8.345647146	0.334632887	0.901799452	unchanged	-8.345647146	0.334632887	0.901799452	unchanged	3.856201267	C18H34O2	303.2316366	7.946516667	C00712	Fatty acid biosynthesis(ko00061);;Cutin, suberine and wax biosynthesis(ko00073);;Biosynthesis of unsaturated fatty acids(ko01040);;Biosynthesis of plant secondary metabolites(ko01060);;Longevity regulating pathway - worm(ko04212)	LMFA01030002	Fatty Acyls [FA]	Fatty Acids and Conjugates [FA01]	Unsaturated fatty acids [FA0103]	HMDB0000207	112-80-1	Organic compounds	Lipids and lipid-like molecules	Fatty Acyls	Fatty acids and conjugates
neg_14923	ent-3beta-Hydroxycassa-12,15-dien-2-one	13478.77494	53288.71737	75214.6586	20452.67325	2275.24995	6437.438951	3000.857449	4127.426802	2887.447067	2.658926904	0.145997218	1.301758315	unchanged	-2.658926904	0.145997218	1.301758315	unchanged	-6.091472337	C20H30O2	347.2209421	7.946516667	C21826	Diterpenoid biosynthesis(ko00904);;Biosynthesis of secondary metabolites(ko01110)	--	--	--	--	--	--	--	--	--	--
neg_14927	3-Geranylgeranylindole	3759.219164	5873.06955	6503.722416	18691.49944	596.7287226	4281.98039	2387.874798	3071.4802	3068.780594	1.256302377	0.315844965	0.926039332	unchanged	-1.256302377	0.315844965	0.926039332	unchanged	44.9296552	C28H39N	434.3239446	7.946516667	C20525	Indole diterpene alkaloid biosynthesis(ko00403);;Metabolic pathways(ko01100);;Biosynthesis of secondary metabolites(ko01110)	--	--	--	--	--	--	--	--	--	--
neg_14935	PE(16:1(9Z)/16:1(9Z))	4497.869756	2058.762386	1916.938759	18194.10971	1850.514385	201.2925921	374.9438786	185.1536937	108.7735413	2.483718211	0.31410302	0.916018768	unchanged	-2.483718211	0.31410302	0.916018768	unchanged	0.570763709	C37H70NO8P	722.4536985	7.946516667	--	--	LMGP02010108	Glycerophospholipids [GP]	Glycerophosphoethanolamines [GP02]	Diacylglycerophosphoethanolamines [GP0201]	HMDB0008957	--	Organic compounds	Lipids and lipid-like molecules	Glycerophospholipids	Glycerophosphoethanolamines
neg_14940	PC(o-18:0/18:2(9Z,12Z))	537.452189	346.8644567	165.8482083	5891.627049	2597.551266	7.63E-09	1.598222577	1.597551157	7.63E-09	4.379394778	0.206529737	1.155147967	unchanged	-4.379394778	0.206529737	1.155147967	unchanged	6.72758033	C44H86NO7P	792.5940496	7.946516667	--	--	LMGP01020203	Glycerophospholipids [GP]	Glycerophosphocholines [GP01]	1-alkyl,2-acylglycerophosphocholines [GP0102]	HMDB0013418	--	Organic compounds	Lipids and lipid-like molecules	Glycerophospholipids	Glycerophosphocholines
neg_14970	Gentamicin C1a	35637.24938	99253.23711	66830.26665	54088.34109	9565.727868	19313.87876	26432.35302	19361.88644	19646.84914	1.254172792	0.169718489	1.23048213	unchanged	-1.254172792	0.169718489	1.23048213	unchanged	-10.19269589	C19H39N5O7	448.2730928	7.968183333	C00908	Neomycin, kanamycin and gentamicin biosynthesis(ko00524);;Biosynthesis of secondary metabolites(ko01110)	--	--	--	--	--	--	--	--	--	--
neg_14972	N-Acetylpuromycin	2475.409965	3690.210468	859.3946885	481.292796	7.63E-09	7.63E-09	7.63E-09	7.63E-09	7.63E-09	1.345076544	0.465417167	0.617272712	unchanged	-1.345076544	0.465417167	0.617272712	unchanged	-7.527498638	C24H31N7O6	548.1991197	7.968183333	C07032	Biosynthesis of various antibiotics(ko00998);;Metabolic pathways(ko01100);;Biosynthesis of secondary metabolites(ko01110)	--	--	--	--	--	--	--	--	--	--
neg_14979	PE(18:1(11Z)/19:0)	6939.902129	2226.444497	865.1453699	58174.41114	10185.73742	126.076053	122.3691318	265.835992	112.0483018	3.561250363	0.315815866	0.929016141	unchanged	-3.561250363	0.315815866	0.929016141	unchanged	-40.42736974	C42H82NO8P	758.5398211	7.968183333	--	--	--	--	--	--	--	--	--	--	--	--
neg_14988	16-hydroxy hexadecanoic acid	17023.10041	11529.89331	12322.17968	1272880.871	43496.74832	30521.81957	2555.015778	4147.31886	4073.090393	4.844265305	0.377118131	0.824249131	unchanged	-4.844265305	0.377118131	0.824249131	unchanged	-1.869968423	C16H32O3	271.2273594	7.9826	--	--	--	--	--	--	--	--	--	--	--	--
neg_15003	(4R,7S)-7-Isopropyl-4-methyloxepan-2-one	44.43354258	7.63E-09	1579.31154	1519.923989	42.37241791	7.63E-09	7.63E-09	7.63E-09	111.9092093	4.650647006	0.186078141	1.201710608	unchanged	-4.650647006	0.186078141	1.201710608	unchanged	-3.428505471	C10H18O2	339.2529166	7.97545	C18027	Monoterpenoid biosynthesis(ko00902);;Biosynthesis of secondary metabolites(ko01110)	LMPR0102090054	Prenol Lipids [PR]	Isoprenoids [PR01]	C10 isoprenoids (monoterpenes) [PR0102]	--	--	--	--	--	--
neg_15095	13-Desoxyterpendole I	1175.324987	3545.844141	4799.476372	5085.852454	1292.04951	4100.571749	1405.758648	1113.536486	803.7778194	1.097785849	0.115113551	1.188430978	unchanged	-1.097785849	0.115113551	1.188430978	unchanged	0.306829203	C27H35NO4	933.5273365	8.011283333	C20542	Indole diterpene alkaloid biosynthesis(ko00403);;Biosynthesis of secondary metabolites(ko01110)	--	--	--	--	--	--	--	--	--	--
neg_15097	Cyclohexane	586.5185714	7.63E-09	7.63E-09	7.63E-09	7.63E-09	123.5784771	501.5089716	372.3916355	386.0978246	-35.58734463	0.007286453	1.746725742	down	35.58734463	0.007286453	1.746725742	up	-3.540120346	C6H12	129.0918056	8.018416667	C11249	Caprolactam degradation(ko00930);;Microbial metabolism in diverse environments(ko01120)	--	--	--	--	HMDB0029597	110-82-7	Organic compounds	Hydrocarbons	Saturated hydrocarbons	Cycloalkanes
neg_15099	N-Succinyl-L-glutamate	4061.414599	7.63E-09	7.63E-09	7.63E-09	7.63E-09	14047.30247	8011.365711	10651.18449	10336.20433	-40.16696307	0.004654489	1.816593505	down	40.16696307	0.004654489	1.816593505	up	-9.861788649	C9H13NO7	246.0594888	8.018416667	C05931	Arginine and proline metabolism(ko00330);;Metabolic pathways(ko01100)	--	--	--	--	--	--	--	--	--	--
neg_15119	L-Aspartic acid	5560.173271	7.63E-09	7.63E-09	7.63E-09	7.63E-09	2594.87196	1671.055399	2423.381251	2391.885607	-38.48105748	0.012382645	1.675717868	unchanged	38.48105748	0.012382645	1.675717868	unchanged	17.21534345	C4H7NO4	132.0325216	8.02555	C00049	Arginine biosynthesis(ko00220);;Alanine, aspartate and glutamate metabolism(ko00250);;Glycine, serine and threonine metabolism(ko00260);;Monobactam biosynthesis(ko00261);;Cysteine and methionine metabolism(ko00270);;Lysine biosynthesis(ko00300);;Histidine metabolism(ko00340);;beta-Alanine metabolism(ko00410);;Cyanoamino acid metabolism(ko00460);;D-Amino acid metabolism(ko00470);;Carbon fixation i…	--	--	--	--	HMDB0000191	56-84-8	Organic compounds	Organic acids and derivatives	Carboxylic acids and derivatives	Amino acids, peptides, and analogues
neg_15143	20,21-Diprenylterpendole I	4243.321963	6494.606228	5674.987033	6294.172467	846.3491585	2070.009687	1677.909174	1173.7425	1088.507543	1.235169675	0.127513759	1.255268847	unchanged	-1.235169675	0.127513759	1.255268847	unchanged	-27.25821977	C37H51NO5	634.3588612	8.03285	C20532	Indole diterpene alkaloid biosynthesis(ko00403);;Biosynthesis of secondary metabolites(ko01110)	--	--	--	--	--	--	--	--	--	--
neg_15148	Hydroxyphenyllactic acid	7.63E-09	2567.329405	2270.873575	7.63E-09	7.63E-09	933.9835529	451.8189689	289.5859489	265.2175441	1.639892142	0.328774081	0.888391187	unchanged	-1.639892142	0.328774081	0.888391187	unchanged	-0.337584319	C9H10O4	181.0505709	8.039983333	--	--	--	--	--	--	HMDB0000755	306-23-0	Organic compounds	Phenylpropanoids and polyketides	Phenylpropanoic acids	--
neg_15153	Nevirapine	168.0138523	167.5065968	68.90149629	7.63E-09	7.63E-09	43.40797592	8.325760057	20.61014834	17.96749948	0.194018931	0.885531772	0.124079498	unchanged	-0.194018931	0.885531772	0.124079498	unchanged	-5.748455122	C15H14N4O	265.1079549	8.039983333	C07263	--	--	--	--	--	HMDB0014383	129618-40-2	Organic compounds	Organic nitrogen compounds	Organonitrogen compounds	Amines
neg_15160	Prednisolone Acetate	6981.668624	1855.043142	3705.977805	766.9419362	363.8980318	1584.989371	663.4626468	775.4578538	767.9605895	-0.36508479	0.746855269	0.235790558	unchanged	0.36508479	0.746855269	0.235790558	unchanged	-1.243744511	C23H30O6	447.2019413	8.039983333	C08180	--	--	--	--	--	HMDB0014998	50-24-8	Organic compounds	Lipids and lipid-like molecules	Steroids and steroid derivatives	Hydroxysteroids
neg_15165	Dihydrozeatin-O-glucoside	5228.643268	2707.276569	3023.363913	2872.193979	923.8500495	38995.60304	1726.52405	1366.452677	1824.885606	-2.044985551	0.36732438	0.668988278	unchanged	2.044985551	0.36732438	0.668988278	unchanged	-5.132444551	C16H25N5O6	765.3497573	8.039983333	C16448	Zeatin biosynthesis(ko00908);;Biosynthesis of secondary metabolites(ko01110)	--	--	--	--	HMDB0012214	62512-96-3	Organic compounds	Lipids and lipid-like molecules	Fatty Acyls	Fatty acyl glycosides
neg_15180	3''-Oxoribostamycin	198.6113656	7.63E-09	4.862869942	7.63E-09	7.63E-09	131.2616668	23.7937245	9.454174025	34.27508679	-6.030697496	0.099833217	1.184637448	unchanged	6.030697496	0.099833217	1.184637448	unchanged	2.020176018	C17H32N4O10	473.1874246	8.054266667	C21176	Neomycin, kanamycin and gentamicin biosynthesis(ko00524);;Biosynthesis of secondary metabolites(ko01110)	--	--	--	--	--	--	--	--	--	--
neg_15182	Amygdalin	7.63E-09	1890.382015	7.63E-09	7.63E-09	73.99310544	2903.255705	850.1614936	367.9083001	403.7530825	-0.881944295	0.57123698	0.446395976	unchanged	0.881944295	0.57123698	0.446395976	unchanged	2.141029802	C20H27NO11	502.1575923	8.054266667	C08325	Cyanoamino acid metabolism(ko00460);;Metabolic pathways(ko01100);;Biosynthesis of secondary metabolites(ko01110)	--	--	--	--	HMDB0035030	29883-15-6	Organic compounds	Organic oxygen compounds	Organooxygen compounds	Carbohydrates and carbohydrate conjugates
neg_15187	beta-D-Mannosylphosphodecaprenol	2931.624914	2788.365817	3346.857695	2039.485115	94.41765889	1841.754083	1975.824417	894.0046938	1429.412436	0.188143677	0.762663525	0.262920026	unchanged	-0.188143677	0.762663525	0.262920026	unchanged	-7.754399981	C56H93O9P	975.6178283	8.054266667	C04150	Lipoarabinomannan (LAM) biosynthesis(ko00571)	--	--	--	--	--	--	--	--	--	--
neg_15189	1-Deoxy-11-oxopentalenate	503.7949366	25.75245214	87.70912267	101.81432	24.12901458	0.896545819	1.482198383	3.132870613	4.954395293	-0.781119766	0.69423849	0.277641035	unchanged	0.781119766	0.69423849	0.277641035	unchanged	5.535920659	C15H20O3	293.1408211	8.0614	C20400	Biosynthesis of various antibiotics(ko00998);;Metabolic pathways(ko01100);;Biosynthesis of secondary metabolites(ko01110)	--	--	--	--	--	--	--	--	--	--
neg_15190	Tetracycline	35.92603016	358.0323981	7.63E-09	118.463613	69.50020354	7.63E-09	84.56262068	130.3430225	71.0918727	1.084100942	0.429509053	0.722347027	unchanged	-1.084100942	0.429509053	0.722347027	unchanged	-18.05833336	C22H24N2O8	443.1379686	8.0614	C06570	Tetracycline biosynthesis(ko00253);;Biosynthesis of type II polyketide products(ko01057);;Metabolic pathways(ko01100);;Biosynthesis of secondary metabolites(ko01110);;Bile secretion(ko04976)	--	--	--	--	HMDB0014897	60-54-8	Organic compounds	Phenylpropanoids and polyketides	Tetracyclines	--
neg_15199	PA(12:0/16:1(9Z))	97958.73398	32321.97659	31358.25044	65977.37255	21594.87584	37193.02262	20029.6935	28766.96795	29978.04641	-0.178228118	0.779770115	0.20952965	unchanged	0.178228118	0.779770115	0.20952965	unchanged	-35.21390288	C31H59O8P	625.3433667	8.068533333	--	--	LMGP10010047	Glycerophospholipids [GP]	Glycerophosphates [GP10]	Diacylglycerophosphates [GP1001]	--	--	--	--	--	--
neg_15202	di-trans,poly-cis-heptaprenyl diphosphate	40524.25177	208122.8511	36185.62934	12505.41299	2090.566747	15292.37429	15624.45533	11701.92721	13842.48526	1.738507029	0.418470348	0.760810796	unchanged	-1.738507029	0.418470348	0.760810796	unchanged	-0.229303284	C35H60O7P2	699.3796448	8.068533333	C17436	--	--	--	--	--	--	--	--	--	--	--
neg_15212	Isotabtoxin	7.63E-09	0.023489001	174.6215802	7.63E-09	7.63E-09	2.663730893	8.762378649	0.059129885	45.54280483	1.936610543	0.517481658	0.596119205	unchanged	-1.936610543	0.517481658	0.596119205	unchanged	21.53242726	C11H19N3O6	310.1082788	8.075666667	C20919	Monobactam biosynthesis(ko00261)	--	--	--	--	--	--	--	--	--	--
neg_15213	TOFA	6832.220438	482466.8654	556586.7842	434.5865047	135.1646571	2217.141274	38806.9953	47050.63628	3227.57824	3.727083829	0.208968981	1.154252574	unchanged	-3.727083829	0.208968981	1.154252574	unchanged	-1.498370243	C19H32O4	323.2222973	8.075666667	--	--	--	--	--	--	--	--	--	--	--	--
neg_15234	di-trans,poly-cis-decaprenyl diphosphate	1502.776711	3659.641714	3766.783495	2700.923827	128.9343327	1086.591015	2307.147589	2230.61151	1003.566184	0.656985893	0.356889051	0.824370373	unchanged	-0.656985893	0.356889051	0.824370373	unchanged	-9.136820853	C50H84O7P2	903.5595866	8.075666667	C04509	--	LMPR03030009	Prenol Lipids [PR]	Polyprenols [PR03]	Bactoprenol diphosphates [PR0303]	--	--	--	--	--	--
neg_15251	Nebramine	1944.028372	6907.99528	4783.643402	5839.389207	1214.551518	1556.668538	2127.085395	1523.019388	1361.787776	1.460808552	0.093759173	1.462162763	unchanged	-1.460808552	0.093759173	1.462162763	unchanged	12.41172626	C12H26N4O5	657.3864435	8.08995	C21259	Neomycin, kanamycin and gentamicin biosynthesis(ko00524);;Biosynthesis of secondary metabolites(ko01110)	--	--	--	--	--	--	--	--	--	--
neg_15253	PE(16:1(9Z)/17:0)	623.9341386	1092.719039	2177.220212	5520.313908	977.5615248	11.99130753	81.18126344	168.7671045	11.10981917	3.766810358	0.122119787	1.369758065	unchanged	-3.766810358	0.122119787	1.369758065	unchanged	-1.811223026	C38H74NO8P	748.5121336	8.08995	--	--	LMGP02010521	Glycerophospholipids [GP]	Glycerophosphoethanolamines [GP02]	Diacylglycerophosphoethanolamines [GP0201]	--	--	--	--	--	--
neg_15271	Geldanamycin	551061.7327	6418.747745	10123.40709	8009.391681	795.152751	164061.0522	238661.1126	349513.8148	360712.9744	-5.714794907	0.007585926	1.744614808	down	5.714794907	0.007585926	1.744614808	up	-0.246511339	C29H40N2O9	559.2659663	8.097083333	C11222	--	--	--	--	--	HMDB0252665	--	Organic compounds	Phenylpropanoids and polyketides	Macrolactams	--
neg_15278	PE(19:0/17:0)	204.5791671	319.1820808	134.9973077	578.1736958	163.9193942	257.5000106	7.63E-09	0.222853936	7.63E-09	1.693566521	0.138109954	1.174333383	unchanged	-1.693566521	0.138109954	1.174333383	unchanged	22.021066	C41H82NO8P	792.5924706	8.104233333	--	--	LMGP02010772	Glycerophospholipids [GP]	Glycerophosphoethanolamines [GP02]	Diacylglycerophosphoethanolamines [GP0201]	--	--	--	--	--	--
neg_15295	Salinomycin	3797.199829	18642.64732	13528.63816	6742.697156	800.936723	7004.108163	3445.759801	2044.784959	1692.730556	1.464848436	0.202977071	1.13049052	unchanged	-1.464848436	0.202977071	1.13049052	unchanged	-4.587666428	C42H70O11	785.4577714	8.1115	C15690	--	--	--	--	--	HMDB0257465	--	Organic compounds	Lipids and lipid-like molecules	Prenol lipids	Terpene glycosides
neg_15300	Butabarbital	1757.108187	4.790863571	389.6617463	7.63E-09	7.63E-09	2694.570112	5854.276988	8335.055741	7240.91915	-5.714021324	0.016188175	1.629945023	unchanged	5.714021324	0.016188175	1.629945023	unchanged	8.899257065	C10H16N2O3	233.0926479	8.118633333	C07827	--	--	--	--	--	HMDB0014382	125-40-6	Organic compounds	Organoheterocyclic compounds	Diazines	Pyrimidines and pyrimidine derivatives
neg_15305	13(S)-HODE	36631.90579	179670.1064	142811.9779	18388.6844	7212.079123	9653.352627	7784.021083	13311.20223	12461.76071	2.446134675	0.201283957	1.165367083	unchanged	-2.446134675	0.201283957	1.165367083	unchanged	-3.24377588	C18H32O3	295.2269075	8.118633333	C14762	Linoleic acid metabolism(ko00591);;PPAR signaling pathway(ko03320)	--	--	--	--	--	--	--	--	--	--
neg_15329	Dihydroshikonofuran	33001.41965	5901.725819	7066.461276	8613.926155	1158.511716	193284.0585	45860.10746	49364.51031	42643.49443	-3.679275166	0.090479014	1.227345723	unchanged	3.679275166	0.090479014	1.227345723	unchanged	-6.942099826	C16H20O3	579.2927281	8.118633333	C18135	Ubiquinone and other terpenoid-quinone biosynthesis(ko00130)	--	--	--	--	--	--	--	--	--	--
neg_15333	PG(19:0/14:0)	5002.214388	1642.494977	2503.91883	3860.160319	233.2976541	7.63E-09	137.0299517	362.1982384	517.1609412	0.775121202	0.505633432	0.50741566	unchanged	-0.775121202	0.505633432	0.50741566	unchanged	-3.095546792	C39H77O10P	735.5158789	8.118633333	--	--	LMGP04010871	Glycerophospholipids [GP]	Glycerophosphoglycerols [GP04]	Diacylglycerophosphoglycerols [GP0401]	--	--	--	--	--	--
neg_15368	Cocaine	583.5098137	7.63E-09	124.6947011	0.260201789	7.63E-09	7.63E-09	7.63E-09	7.63E-09	7.63E-09	-1.901421315	0.513731552	0.466332562	unchanged	1.901421315	0.513731552	0.466332562	unchanged	6.572935423	C17H21NO4	324.1237185	8.139466667	C01416	Tropane, piperidine and pyridine alkaloid biosynthesis(ko00960);;Biosynthesis of alkaloids derived from ornithine, lysine and nicotinic acid(ko01064);;Metabolic pathways(ko01100);;Biosynthesis of secondary metabolites(ko01110)	--	--	--	--	HMDB0015043	50-36-2	Organic compounds	Benzenoids	Benzene and substituted derivatives	Benzoic acids and derivatives
neg_15378	Salmeterol	1635.946899	2399.277026	2680.950298	3080.168736	225.8700359	1277.901903	1134.873757	843.0266251	882.5798888	0.860303375	0.238035578	1.056889272	unchanged	-0.860303375	0.238035578	1.056889272	unchanged	27.97221547	C25H37NO4	875.5659524	8.139466667	C07241	--	--	--	--	--	HMDB0015073	89365-50-4	Organic compounds	Benzenoids	Benzene and substituted derivatives	Benzyl alcohols
neg_15384	CDP-DG(18:0/22:3(10Z,13Z,16Z))	26920.18442	7893.738834	13287.01987	7922.15335	105.4229117	13827.86286	35931.62458	121038.6377	141561.0323	-3.216093471	0.082766098	1.243504286	unchanged	3.216093471	0.082766098	1.243504286	unchanged	40.37386136	C52H91N3O15P2	1080.60999	8.14675	--	--	LMGP13010019	Glycerophospholipids [GP]	CDP-Glycerols [GP13]	CDP-diacylglycerols [GP1301]	HMDB0006984	--	Organic compounds	Lipids and lipid-like molecules	Glycerophospholipids	CDP-glycerols
neg_15385	Pikromycin	6289.878736	1421.293697	3310.683112	1544.647984	7.63E-09	3058.977074	2552.165152	6755.775713	6525.640264	-1.682428932	0.019386688	1.50842527	unchanged	1.682428932	0.019386688	1.50842527	unchanged	-37.14794002	C28H47NO8	1109.635156	8.153883333	C11999	Biosynthesis of 12-, 14- and 16-membered macrolides(ko00522);;Type I polyketide structures(ko01052);;Metabolic pathways(ko01100);;Biosynthesis of secondary metabolites(ko01110)	LMPK04000038	Polyketides [PK]	Macrolides and lactone polyketides [PK04]	--	--	--	--	--	--	--
neg_15386	I-Urobilinogen	144928.5498	26831.07308	48101.00633	47941.0041	6667.69005	116128.3254	48588.2982	59403.97174	63754.08241	-1.418376899	0.04320475	1.365653223	unchanged	1.418376899	0.04320475	1.365653223	unchanged	-6.760039	C33H44N4O6	1183.636886	8.153883333	C05790	Porphyrin metabolism(ko00860)	--	--	--	--	HMDB0001898	14684-37-8	Organic compounds	Organoheterocyclic compounds	Tetrapyrroles and derivatives	Bilirubins
neg_15388	Cinnamoylglycine	10515.54797	7.63E-09	7.63E-09	7.63E-09	15.93947519	8088.289689	11800.7277	16926.3195	13920.7719	-11.58600093	0.001235125	1.914869916	down	11.58600093	0.001235125	1.914869916	up	-2.815039733	C11H11NO3	204.0660395	8.14675	--	--	--	--	--	--	HMDB0011621	16534-24-0	Organic compounds	Organic acids and derivatives	Carboxylic acids and derivatives	Amino acids, peptides, and analogues
neg_15400	all-trans-4-Hydroxyretinoic acid	14601.58214	14075.22795	9139.366016	1189.193679	46.54710214	1983.879925	4229.70121	7673.917262	3657.565638	-0.072885918	0.940000463	0.053076394	unchanged	0.072885918	0.940000463	0.053076394	unchanged	-3.094788346	C20H28O3	315.1955897	8.153883333	C16677	Retinol metabolism(ko00830);;Metabolic pathways(ko01100)	LMPR01090025	Prenol Lipids [PR]	Isoprenoids [PR01]	Retinoids [PR0109]	HMDB0006254	66592-72-1	Organic compounds	Lipids and lipid-like molecules	Prenol lipids	Retinoids
neg_15412	Secalciferol	332.1542017	1949.328854	3081.183918	63251.71136	74.93743238	31.40662225	216.2567019	824.7192385	137.2445139	5.792350567	0.355563314	0.861164715	unchanged	-5.792350567	0.355563314	0.861164715	unchanged	-0.877248673	C27H44O3	461.3268829	8.14675	C07712	Steroid biosynthesis(ko00100);;Metabolic pathways(ko01100);;Biosynthesis of secondary metabolites(ko01110)	--	--	--	--	HMDB0060508	--	Organic compounds	Lipids and lipid-like molecules	Steroids and steroid derivatives	Vitamin D and derivatives
neg_15413	(13S,14R)-1-Hydroxy-13-O-acetyl-N-methylcanadine	123.5464512	6582.501085	1586.668771	7.63E-09	30.73748103	449.2012535	2356.521067	2838.043839	2053.80159	0.390161552	0.783663027	0.252563011	unchanged	-0.390161552	0.783663027	0.252563011	unchanged	15.68556512	C23H26NO7+	463.1470446	8.14675	C21588	Isoquinoline alkaloid biosynthesis(ko00950);;Metabolic pathways(ko01100);;Biosynthesis of secondary metabolites(ko01110)	--	--	--	--	--	--	--	--	--	--
neg_15414	Terpendole B	2359.844507	3235.301167	9305.761405	2641.482841	1164.355507	1088.204074	1162.957468	1817.384388	1245.661916	1.412884735	0.250250296	1.054411235	unchanged	-1.412884735	0.250250296	1.054411235	unchanged	0.329503693	C27H35NO3	466.2600357	8.153883333	C20528	Indole diterpene alkaloid biosynthesis(ko00403);;Biosynthesis of secondary metabolites(ko01110)	--	--	--	--	--	--	--	--	--	--
neg_15425	Premithramycin A2'	3319.176248	9.906925708	0.226324388	7.63E-09	7.63E-09	646.8176748	1355.419603	3946.494907	2671.086336	-9.880440586	0.017513092	1.613191176	unchanged	9.880440586	0.017513092	1.613191176	unchanged	-3.736762379	C33H38O15	695.1932189	8.153883333	C12385	Biosynthesis of type II polyketide products(ko01057);;Metabolic pathways(ko01100);;Biosynthesis of secondary metabolites(ko01110)	--	--	--	--	--	--	--	--	--	--
neg_15446	Methanofuran	1334.078288	46588.89242	29.69836981	7.63E-09	7.63E-09	44607.30623	22614.93588	218.2628741	13612.62734	-0.499586908	0.746707528	0.275965892	unchanged	0.499586908	0.746707528	0.275965892	unchanged	0.063831791	C34H44N4O15	793.2785674	8.16115	C00862	Methane metabolism(ko00680);;Metabolic pathways(ko01100);;Microbial metabolism in diverse environments(ko01120);;Biosynthesis of cofactors(ko01240)	--	--	--	--	--	--	--	--	--	--
neg_15466	7,8-Diaminononanoate	9674.708164	3097.924182	2608.892096	7.63E-09	7.63E-09	1205.788396	1402.098122	1934.311914	1650.355563	-1.153367099	0.37750947	0.635248875	unchanged	1.153367099	0.37750947	0.635248875	unchanged	18.31823958	C9H20N2O2	233.1541274	8.175433333	C01037	Biotin metabolism(ko00780);;Metabolic pathways(ko01100);;Biosynthesis of cofactors(ko01240)	LMFA01100062	Fatty Acyls [FA]	Fatty Acids and Conjugates [FA01]	Amino fatty acids [FA0110]	HMDB0304236	--	Organic compounds	Lipids and lipid-like molecules	Fatty Acyls	Fatty acids and conjugates
neg_15469	Hexadecanedioate	202.5414814	7.63E-09	2391.538907	11.5125893	7.63E-09	20.95013377	7.63E-09	3.178832717	0.047563998	3.727824743	0.421128166	0.755483915	unchanged	-3.727824743	0.421128166	0.755483915	unchanged	1.33769748	C16H30O4	285.2075159	8.182566667	C19615	Cutin, suberine and wax biosynthesis(ko00073);;Metabolic pathways(ko01100)	--	--	--	--	HMDB0304377	--	Organic compounds	Lipids and lipid-like molecules	Fatty Acyls	Fatty acids and conjugates
neg_1547	ubiquinone-6	7.63E-09	42.94149246	7.63E-09	7.63E-09	7.63E-09	31.17573808	54.381757	326.0044861	402.7400573	-3.923191679	0.143141545	1.06081744	unchanged	3.923191679	0.143141545	1.06081744	unchanged	-9.068992517	C39H58O4	611.4028235	10.67505	C17568	--	--	--	--	--	HMDB0036062	1065-31-2	Organic compounds	Lipids and lipid-like molecules	Prenol lipids	Quinone and hydroquinone lipids
neg_15472	N7-Pan	70988.46896	4907.323583	6501.501626	720.4072256	592.9841073	4347.36581	15382.64773	27054.97285	14607.77446	-3.057348531	0.117123586	1.115071339	unchanged	3.057348531	0.117123586	1.115071339	unchanged	6.995126734	C16H32N2O4	361.2366225	8.182566667	--	--	--	--	--	--	--	--	--	--	--	--
neg_15511	11a-Hydroxyoxytetracycline	7.63E-09	7.63E-09	7.63E-09	7.63E-09	7.63E-09	7.63E-09	7.63E-09	7.63E-09	7.63E-09	0	1	0	unchanged	0	1	0	unchanged	-15.7490265	C22H24N2O10	475.1283198	8.18985	C21438	Tetracycline biosynthesis(ko00253)	--	--	--	--	--	--	--	--	--	--
neg_15517	Landomycin D	8173.940261	356.791557	7.63E-09	7.63E-09	5076.82029	987.4847994	46.14060004	429.7756005	259.7726235	-0.543168275	0.764301992	0.218655002	unchanged	0.543168275	0.764301992	0.218655002	unchanged	3.896097605	C31H34O12	619.182025	8.18985	C18684	Biosynthesis of type II polyketide products(ko01057);;Biosynthesis of secondary metabolites(ko01110)	--	--	--	--	--	--	--	--	--	--
neg_15559	Strigolactone ABC-rings	160.3242096	107.9408403	160.2582693	1329.44262	270.2003533	50.02851679	7.63E-09	27.2519459	78.06356655	2.886819567	0.257532962	1.040518081	unchanged	-2.886819567	0.257532962	1.040518081	unchanged	-2.300634636	C14H18O3	279.1232587	8.211516667	C18036	Carotenoid biosynthesis(ko00906);;Biosynthesis of secondary metabolites(ko01110)	--	--	--	--	--	--	--	--	--	--
neg_15566	Hydrocortisone succinate	3123.382744	240.0719592	3387.579757	7.63E-09	316.7371641	468.6592439	278.8968524	391.3840765	688.0211094	-0.0057989	0.996867351	0.000316532	unchanged	0.0057989	0.996867351	0.000316532	unchanged	-1.389429697	C25H34O8	461.2174494	8.211516667	C12888	--	LMST02030126	Sterol Lipids [ST]	Steroids [ST02]	C21 steroids (gluco/mineralocorticoids, progestogins) and derivatives [ST0203]	--	--	--	--	--	--
neg_15580	19-Oxotestosterone	5629.483895	20361.7226	32726.32991	385.2364633	321.2446128	29268.78535	10712.55336	7063.248262	9542.715419	0.112083797	0.916200588	0.080873534	unchanged	-0.112083797	0.916200588	0.080873534	unchanged	-1.875836829	C19H26O3	347.1858307	8.21865	C05295	Steroid hormone biosynthesis(ko00140);;Metabolic pathways(ko01100)	--	--	--	--	HMDB0003959	4075-13-2	Organic compounds	Lipids and lipid-like molecules	Steroids and steroid derivatives	Androstane steroids
neg_15582	1,2-Dihydrovomilenine	3256.745146	57.75137686	262.9178807	662.2509092	787.6022049	236.6465386	179.0457609	183.8956662	971.0942476	-1.125151382	0.4375526	0.558198686	unchanged	1.125151382	0.4375526	0.558198686	unchanged	9.453297796	C21H24N2O3	373.1566897	8.21865	C11808	Indole alkaloid biosynthesis(ko00901);;Biosynthesis of secondary metabolites(ko01110)	--	--	--	--	--	--	--	--	--	--
neg_15585	S-Adenosyl-L-methionine	375.6825007	16.04829853	7.63E-09	7.63E-09	643.9458347	29.55005184	5.6603444	28.85340085	61.37138216	0.719231857	0.728206789	0.317586653	unchanged	-0.719231857	0.728206789	0.317586653	unchanged	-6.612633796	C15H22N6O5S	443.132809	8.21865	C00019	Monobactam biosynthesis(ko00261);;Cysteine and methionine metabolism(ko00270);;Arginine and proline metabolism(ko00330);;Zeatin biosynthesis(ko00908);;Biosynthesis of various plant secondary metabolites(ko00999);;Biosynthesis of plant secondary metabolites(ko01060);;Biosynthesis of plant hormones(ko01070);;Metabolic pathways(ko01100);;Biosynthesis of secondary metabolites(ko01110);;Biosynthesis o…	--	--	--	--	HMDB0001185	485-80-3	Organic compounds	Nucleosides, nucleotides, and analogues	5'-deoxyribonucleosides	5'-deoxy-5'-thionucleosides
neg_15586	12-Demethyl-11,12-dehydropaspaline	5611.844105	4684.292949	10130.17046	3799.935468	971.2984804	1911.551465	1853.786376	2962.975859	1932.826127	0.778441614	0.376945919	0.780646542	unchanged	-0.778441614	0.376945919	0.780646542	unchanged	5.593678927	C27H35NO2	450.2672492	8.21865	C20534	Indole diterpene alkaloid biosynthesis(ko00403);;Biosynthesis of secondary metabolites(ko01110)	--	--	--	--	--	--	--	--	--	--
neg_15594	Agroclavine	47989.35292	89372.6356	17865.50491	9709.496352	5777.377955	6402.420627	4146.316761	7819.474434	5188.095979	1.100421261	0.487003651	0.615528505	unchanged	-1.100421261	0.487003651	0.615528505	unchanged	0.783571027	C16H18N2	535.3082214	8.21865	C09023	Indole alkaloid biosynthesis(ko00901);;Biosynthesis of secondary metabolites(ko01110)	--	--	--	--	--	--	--	--	--	--
neg_15601	PE(16:0/16:0)	9221.238236	686.4020979	631.8669752	3123.473073	422.4995078	791.9997812	98.1558776	296.0063728	140.203409	-0.794700365	0.656898307	0.318309264	unchanged	0.794700365	0.656898307	0.318309264	unchanged	-1.126788286	C37H74NO8P	736.5126286	8.21865	--	--	LMGP02010037	Glycerophospholipids [GP]	Glycerophosphoethanolamines [GP02]	Diacylglycerophosphoethanolamines [GP0201]	HMDB0008923	923-61-5	Organic compounds	Lipids and lipid-like molecules	Glycerophospholipids	Glycerophosphoethanolamines
neg_15624	Leukotriene C4	16356.83297	779.5598771	1745.89324	45.05659422	8.080409112	3715.112067	24279.01084	5340.338993	3389.997534	-4.04162103	0.074652805	1.259013379	unchanged	4.04162103	0.074652805	1.259013379	unchanged	10.92870263	C30H47N3O9S	660.2795362	8.232933333	C02166	Arachidonic acid metabolism(ko00590);;Metabolic pathways(ko01100);;Neuroactive ligand-receptor interaction(ko04080);;Fc epsilon RI signaling pathway(ko04664);;Serotonergic synapse(ko04726);;Bile secretion(ko04976);;Asthma(ko05310)	LMFA03020003	Fatty Acyls [FA]	Eicosanoids [FA03]	Leukotrienes [FA0302]	HMDB0001198	72025-60-6	Organic compounds	Organic acids and derivatives	Carboxylic acids and derivatives	Amino acids, peptides, and analogues
neg_15625	27-O-Demethyl-25-O-desacetylrifamycin SV	2622.732181	14.61594073	107.5398773	48.71334121	1.728603328	1052.910967	2329.398448	1637.712708	1058.086671	-5.333741088	0.006089953	1.765140231	down	5.333741088	0.006089953	1.765140231	up	-10.71253395	C34H43NO11	676.2461427	8.2258	C14725	Biosynthesis of ansamycins(ko01051);;Biosynthesis of secondary metabolites(ko01110)	--	--	--	--	--	--	--	--	--	--
neg_15641	Iso-Olomoucine	1056167.276	2965141.039	1999534.034	11476.53284	11546.70646	406666.7119	275433.7615	123420.0329	106619.1161	1.663347116	0.335978339	0.878703474	unchanged	-1.663347116	0.335978339	0.878703474	unchanged	18.49021543	C15H18N6O	297.1524457	8.240066667	--	--	--	--	--	--	--	--	--	--	--	--
neg_15658	5'-ethylthioadenosine	7.63E-09	7.63E-09	7.63E-09	7.63E-09	7.63E-09	7.63E-09	7.63E-09	7.63E-09	7.63E-09	0	1	0	unchanged	0	1	0	unchanged	-14.24035992	C12H17N5O3S	356.098983	8.25435	--	--	--	--	--	--	--	--	--	--	--	--
neg_15667	Slaframine	16183.41482	39609.89147	49127.53311	32577.52474	383.5565014	1123.712121	2978.31431	42326.8887	1915.312434	1.237250329	0.23274417	0.938747681	unchanged	-1.237250329	0.23274417	0.938747681	unchanged	-21.44260565	C10H18N2O2	455.2790095	8.247216667	C06185	Tropane, piperidine and pyridine alkaloid biosynthesis(ko00960);;Biosynthesis of alkaloids derived from ornithine, lysine and nicotinic acid(ko01064);;Biosynthesis of secondary metabolites(ko01110)	--	--	--	--	--	--	--	--	--	--
neg_15684	Tobramycin	2222.030482	5406.881927	6031.891978	3098.39238	52.29319947	2045.179952	1837.374388	1371.218274	1474.940512	1.026775081	0.264186567	1.0258289	unchanged	-1.026775081	0.264186567	1.0258289	unchanged	14.43379744	C18H37N5O9	993.5455952	8.261483333	C00397	Neomycin, kanamycin and gentamicin biosynthesis(ko00524);;Biosynthesis of secondary metabolites(ko01110)	--	--	--	--	HMDB0014822	32986-56-4	Organic compounds	Organic oxygen compounds	Organooxygen compounds	Carbohydrates and carbohydrate conjugates
neg_15689	Gibberellin A14	41140.90566	25734.32121	41144.14378	36674.97857	5310.33612	41418.98099	20740.92061	16523.73649	12820.75672	0.036878564	0.947883044	0.046830441	unchanged	-0.036878564	0.947883044	0.046830441	unchanged	7.11191584	C20H28O5	741.3905035	8.268616667	C11858	Diterpenoid biosynthesis(ko00904);;Metabolic pathways(ko01100);;Biosynthesis of secondary metabolites(ko01110)	LMPR0104170015	Prenol Lipids [PR]	Isoprenoids [PR01]	C20 isoprenoids (diterpenes) [PR0104]	HMDB0303454	--	Organic compounds	Lipids and lipid-like molecules	Prenol lipids	Diterpenoids
neg_15704	12-Oxo-2,3-dinor-10,15-phytodienoic acid	3341354.118	114756.6952	108649.3255	9585478.751	90758.45985	32407.31478	13334.916	12934.54461	10091.98933	1.859480901	0.512440675	0.594935588	unchanged	-1.859480901	0.512440675	0.594935588	unchanged	8.46359038	C16H24O3	309.1729833	8.2829	--	--	--	--	--	--	HMDB0032090	197247-23-7	Organic compounds	Lipids and lipid-like molecules	Fatty Acyls	Eicosanoids
neg_15708	Rumenic acid	1808.861802	47203.15617	23838.89763	516.0077979	81.42926583	14602.54755	742.4647531	1400.629996	1192.621592	2.181040503	0.305110015	0.927276653	unchanged	-2.181040503	0.305110015	0.927276653	unchanged	-5.081133188	C18H32O2	325.2370092	8.275766667	C04056	Linoleic acid metabolism(ko00591)	LMFA01030118	Fatty Acyls [FA]	Fatty Acids and Conjugates [FA01]	Unsaturated fatty acids [FA0103]	HMDB0003797	2540-56-9	Organic compounds	Lipids and lipid-like molecules	Fatty Acyls	Lineolic acids and derivatives
neg_15709	PGK1	15739.09164	66082.91624	71472.82867	7142.756136	1864.753286	35471.78574	15367.38726	13361.27556	13572.80718	0.970222762	0.410775669	0.751093631	unchanged	-0.970222762	0.410775669	0.751093631	unchanged	-2.05244084	C20H32O5	351.2169748	8.275766667	--	--	LMFA03010170	Fatty Acyls [FA]	Eicosanoids [FA03]	Prostaglandins [FA0301]	--	--	--	--	--	--
neg_15734	Undecaprenyl diphosphate	7957.424262	4100.383968	6170.52975	6376.114711	1523.249547	2065.929279	1055.423201	962.4584418	1000.687575	0.800352005	0.308901528	0.76059851	unchanged	-0.800352005	0.308901528	0.76059851	unchanged	-14.34201487	C55H92O7P2	961.5879401	8.275766667	C04574	Peptidoglycan biosynthesis(ko00550);;Teichoic acid biosynthesis(ko00552);;Terpenoid backbone biosynthesis(ko00900);;Biosynthesis of terpenoids and steroids(ko01062);;Biosynthesis of secondary metabolites(ko01110)	LMPR03030004	Prenol Lipids [PR]	Polyprenols [PR03]	Bactoprenol diphosphates [PR0303]	HMDB0001469	23-13-2	Organic compounds	Lipids and lipid-like molecules	Prenol lipids	Polyprenols
neg_15739	8-[(1R,2R)-3-Oxo-2-{(Z)-pent-2-enyl}cyclopentyl]octanoate	44729.31623	97536.87749	95881.90613	10081.83495	3552.57302	3995.546487	13820.11827	14202.85193	5215.199912	1.658884262	0.270039889	0.988550821	unchanged	-1.658884262	0.270039889	0.988550821	unchanged	-2.929073587	C18H30O3	293.2113566	8.290033333	C22503	--	--	--	--	--	--	--	--	--	--	--
neg_15760	3''-Deamino-3''-hydroxykanamycin B	5038.793209	640.7597924	386.4389197	437.6564376	2778.745256	617724.9562	10410.42771	13457.2275	7489.068839	-6.946195652	0.346509252	0.698147751	unchanged	6.946195652	0.346509252	0.698147751	unchanged	13.69303159	C18H36N4O11	505.2193565	8.290033333	C21254	Neomycin, kanamycin and gentamicin biosynthesis(ko00524)	--	--	--	--	--	--	--	--	--	--
neg_15772	UDP-N-acetylmuramoyl-L-alanyl-D-glutamyl-L-lysyl-D-alanine	7.63E-09	2625.722388	7.63E-09	7.63E-09	7.63E-09	874.8154979	1389.093775	7.63E-09	398.7137136	0.301794322	0.869758884	0.146927703	unchanged	-0.301794322	0.869758884	0.146927703	unchanged	26.44275608	C37H60N8O25P2	1123.341199	8.297183333	C06432	Vancomycin resistance(ko01502)	--	--	--	--	--	--	--	--	--	--
neg_15798	4-Hydroxy-2-methyl-3-oxo-4-[(2E,6E)-farnesyl]-3,4-dihydroquinoline 1-oxide	1722.312255	11221.95571	25916.0767	23944.90099	1155.667794	819.0944363	1996.372632	2598.029309	774.480362	3.297935423	0.094818845	1.463820687	unchanged	-3.297935423	0.094818845	1.463820687	unchanged	4.172940671	C25H33NO3	440.2458961	8.304316667	C21141	Biosynthesis of various antibiotics(ko00998);;Metabolic pathways(ko01100);;Biosynthesis of secondary metabolites(ko01110)	--	--	--	--	--	--	--	--	--	--
neg_15799	17-beta-Estradiol-3-glucuronide	7142.603797	913.0299185	10927.85561	343.3007691	4.668817214	966.7718424	253.638765	121.0188627	107.3036827	0.826536156	0.674538716	0.365311665	unchanged	-0.826536156	0.674538716	0.365311665	unchanged	-0.909722241	C24H32O8	447.2020338	8.297183333	--	--	--	--	--	--	HMDB0006224	15270-30-1	Organic compounds	Lipids and lipid-like molecules	Steroids and steroid derivatives	Steroidal glycosides
neg_15858	Myricetin 3-O-glucoside	7.63E-09	9475.638796	7.63E-09	991.5041775	7.63E-09	6126.320716	4384.773313	7.63E-09	6658.443335	-0.392055362	0.775262189	0.251075565	unchanged	0.392055362	0.775262189	0.251075565	unchanged	3.632923987	C21H20O13	1005.182473	8.325733333	--	--	--	--	--	--	--	--	--	--	--	--
neg_15876	(7Z,10Z,13Z,16Z,19Z)-Docosapentaenoic acid	27173.22842	165358.2329	191050.4877	26236.70061	21826.69115	44400.88344	19520.82817	47307.0673	14609.35736	1.724329519	0.213731661	1.131120683	unchanged	-1.724329519	0.213731661	1.131120683	unchanged	20.34776295	C22H34O2	365.2320016	8.332866667	C16513	Biosynthesis of unsaturated fatty acids(ko01040)	--	--	--	--	--	--	--	--	--	--
neg_15878	Docosanedioate	305.9176655	51.79724016	101.2693241	58829.89367	48.15644205	689.2612084	140.1140599	547.6774532	177.2764256	5.309837776	0.399679846	0.787027829	unchanged	-5.309837776	0.399679846	0.787027829	unchanged	-1.282223176	C22H42O4	369.3005586	8.325733333	C19625	Cutin, suberine and wax biosynthesis(ko00073)	--	--	--	--	HMDB0304342	--	Organic compounds	Lipids and lipid-like molecules	Fatty Acyls	Fatty acids and conjugates
neg_15882	Granaticin	7.63E-09	67.69271158	495.0120209	7.63E-09	7.63E-09	7.63E-09	7.63E-09	10.30661815	7.599117907	5.295812459	0.333423717	0.904186306	unchanged	-5.295812459	0.333423717	0.904186306	unchanged	-8.659057693	C22H20O10	443.0945249	8.332866667	C06799	Biosynthesis of type II polyketide products(ko01057);;Biosynthesis of secondary metabolites(ko01110)	--	--	--	--	--	--	--	--	--	--
neg_15884	2-Amino-2-deoxy-D-gluconate	7.63E-09	1010.721032	923.6121285	74.20182235	7.63E-09	117.2370265	7.63E-09	13.41768389	7.63E-09	4.26424064	0.17534535	1.230084673	unchanged	-4.26424064	0.17534535	1.230084673	unchanged	1.712137683	C6H13NO6	449.1630933	8.332866667	C03752	Pentose phosphate pathway(ko00030);;Metabolic pathways(ko01100);;Microbial metabolism in diverse environments(ko01120);;Phosphotransferase system (PTS)(ko02060)	--	--	--	--	HMDB0250755	--	Organic compounds	Organic acids and derivatives	Carboxylic acids and derivatives	Amino acids, peptides, and analogues
neg_15905	Terpin	334.1339659	7.63E-09	409.8170376	2935.793909	26.35268204	73.09611279	32.0657528	66.34156031	88.63504381	2.826320699	0.379687113	0.817548354	unchanged	-2.826320699	0.379687113	0.817548354	unchanged	-2.255381755	C10H20O2	343.2846068	8.340133333	--	--	--	--	--	--	HMDB0035595	565-50-4	Organic compounds	Lipids and lipid-like molecules	Prenol lipids	Monoterpenoids
neg_15931	L-Histidinal	8699.94074	1099.774085	1356.056594	7.63E-09	146.8987941	232.2609981	117.168902	158.0165889	396.468611	-1.561660287	0.500506904	0.480680983	unchanged	1.561660287	0.500506904	0.480680983	unchanged	12.30752737	C6H9N3O	277.1452707	8.347516667	C01929	Histidine metabolism(ko00340);;Metabolic pathways(ko01100);;Biosynthesis of secondary metabolites(ko01110)	--	--	--	--	HMDB0012234	23784-15-8	Organic compounds	Organic nitrogen compounds	Organonitrogen compounds	Amines
neg_15946	Curvularide C	130.7969925	359.0047086	2182.087347	7.63E-09	0.849140723	224.5811867	55.60908601	33.3484862	110.3143897	2.518208802	0.389614734	0.804901506	unchanged	-2.518208802	0.389614734	0.804901506	unchanged	-2.741957684	C19H37NO5	358.2589118	8.347516667	--	--	--	--	--	--	--	--	--	--	--	--
neg_15947	11,20-Dihydroxyferruginol	463820.8641	1508361.784	1296075.629	861732.2595	36594.11477	521867.59	419005.6375	470937.9524	365676.7996	1.046189152	0.238764158	1.08284934	unchanged	-1.046189152	0.238764158	1.08284934	unchanged	-0.274612717	C20H30O3	363.2176103	8.3549	C21830	Diterpenoid biosynthesis(ko00904);;Biosynthesis of secondary metabolites(ko01110)	--	--	--	--	--	--	--	--	--	--
neg_15959	Withaferin A	70485.38651	237493.545	237123.9657	95065.88368	1519993.08	1781984.15	53601.1787	90136.34787	60264.7965	0.345036365	0.823164633	0.168383067	unchanged	-0.345036365	0.823164633	0.168383067	unchanged	-4.154294216	C28H38O6	505.2965128	8.347516667	C08841	--	LMST01160017	Sterol Lipids [ST]	Sterols [ST01]	Withanolides and derivatives [ST0116]	HMDB0259897	--	Organic compounds	Lipids and lipid-like molecules	Steroids and steroid derivatives	Steroid lactones
neg_15998	Crocetin	397.1620956	7.63E-09	21.69384819	7.63E-09	7.63E-09	7.63E-09	65.99777596	7.63E-09	7.63E-09	-4.094224271	0.322240331	0.708330449	unchanged	4.094224271	0.322240331	0.708330449	unchanged	-8.328947191	C20H24O4	363.1341273	8.362166667	C08588	Biosynthesis of various plant secondary metabolites(ko00999);;Metabolic pathways(ko01100);;Biosynthesis of secondary metabolites(ko01110)	LMPR0104010020	Prenol Lipids [PR]	Isoprenoids [PR01]	C20 isoprenoids (diterpenes) [PR0104]	HMDB0250540	--	Organic compounds	Lipids and lipid-like molecules	Prenol lipids	Diterpenoids
neg_16002	(13S,14R)-1,13-Dihydroxy-N-methylcanadine	7.63E-09	2180.752853	17625.23466	7.63E-09	139.3680289	0.26072641	7.63E-09	7.63E-09	7.63E-09	16.54508452	0.32464171	0.92024034	unchanged	-16.54508452	0.32464171	0.92024034	unchanged	6.934870836	C21H24NO6+	421.1324418	8.362166667	C21587	Isoquinoline alkaloid biosynthesis(ko00950);;Metabolic pathways(ko01100);;Biosynthesis of secondary metabolites(ko01110)	--	--	--	--	--	--	--	--	--	--
neg_16021	all-trans-Decaprenyl diphosphate	423.783818	1087.100706	1582.430164	2577.472957	4449.915373	58.99679925	86.68512423	190.3895407	41.56402099	3.918825393	0.054861184	1.624029066	unchanged	-3.918825393	0.054861184	1.624029066	unchanged	39.0806453	C50H84O7P2	903.6009846	8.362166667	C17432	Terpenoid backbone biosynthesis(ko00900);;Biosynthesis of secondary metabolites(ko01110)	--	--	--	--	HMDB0059616	--	Organic compounds	Lipids and lipid-like molecules	Prenol lipids	Polyprenols
neg_16074	Terpentecin	566.0972079	421.7488271	2204.079842	87.05902271	1493.526644	7.63E-09	6.46343448	2.391726043	50.90675829	3.070609193	0.152147051	1.265834943	unchanged	-3.070609193	0.152147051	1.265834943	unchanged	21.7423861	C20H28O6	385.1711748	8.38395	C21093	Biosynthesis of various antibiotics(ko00998);;Metabolic pathways(ko01100);;Biosynthesis of secondary metabolites(ko01110)	LMPR0104040002	Prenol Lipids [PR]	Isoprenoids [PR01]	C20 isoprenoids (diterpenes) [PR0104]	--	--	--	--	--	--
neg_1608	Ergosterol	7.63E-09	7.63E-09	7.63E-09	7.63E-09	7.63E-09	7.63E-09	7.63E-09	7.63E-09	7.63E-09	0	1	0	unchanged	0	1	0	unchanged	47.14770759	C28H44O	441.3561054	10.84245	C01694	Steroid biosynthesis(ko00100);;Metabolic pathways(ko01100);;Biosynthesis of secondary metabolites(ko01110)	LMST01030093	Sterol Lipids [ST]	Sterols [ST01]	Ergosterols and C24-methyl derivatives [ST0103]	HMDB0000878	57-87-4	Organic compounds	Lipids and lipid-like molecules	Steroids and steroid derivatives	Ergostane steroids
neg_16086	Neopikromycin	18265.05659	11223.2895	12971.423	16428.10074	31270.24079	1962.356619	997.8208977	996.378978	849.1615019	1.961714044	0.058185062	1.379431334	unchanged	-1.961714044	0.058185062	1.379431334	unchanged	41.8297144	C28H47NO8	546.3268097	8.376816667	C20739	Biosynthesis of 12-, 14- and 16-membered macrolides(ko00522);;Biosynthesis of secondary metabolites(ko01110)	--	--	--	--	--	--	--	--	--	--
neg_16116	Glycosyl-4,4'-diaponeurosporenoate	15894.797	13400.83041	18712.47505	31247.62772	6119.343986	6068.554145	7064.637309	8095.188143	7307.020277	0.96699107	0.209603708	1.088967923	unchanged	-0.96699107	0.209603708	1.088967923	unchanged	7.400463099	C36H50O7	639.3582553	8.391083333	--	--	--	--	--	--	--	--	--	--	--	--
neg_16118	PA(P-16:0e/18:2(9Z,12Z))	7.63E-09	33901.18353	1564.61652	8562.434582	3053.975105	3.618923277	40.07789565	28.94023838	25.87910449	9.222533991	0.216489862	1.140242792	unchanged	-9.222533991	0.216489862	1.140242792	unchanged	-8.764338344	C37H69O7P	677.4470054	8.391083333	--	--	--	--	--	--	--	--	--	--	--	--
neg_16119	{[(2S,3S,4R)-2-amino-3,4-dihydroxyicosyl]oxy}phosphonic acid	16497.09517	12525.4614	16767.11554	40294.05218	3903.617398	795.5808966	1399.106911	6488.848973	7281.861868	1.500707052	0.228282479	1.041380095	unchanged	-1.500707052	0.228282479	1.041380095	unchanged	-23.89987224	C20H44NO6P	909.5747717	8.391083333	--	--	--	--	--	--	--	--	--	--	--	--
neg_16145	Tetrangomycin	7.63E-09	7.63E-09	7.63E-09	7.63E-09	7.63E-09	7.63E-09	7.63E-09	7.63E-09	7.63E-09	0	1	0	unchanged	0	1	0	unchanged	7.522778439	C19H14O5	343.0612143	8.4055	C12396	Biosynthesis of type II polyketide products(ko01057);;Biosynthesis of secondary metabolites(ko01110)	--	--	--	--	--	--	--	--	--	--
neg_16164	PS(17:0/18:1(11Z))	6166.811113	3011.552585	2255.046351	229023.6987	3806.596907	65.77272362	531.8153905	1489.342005	1735.515194	4.896955797	0.383590242	0.813741816	unchanged	-4.896955797	0.383590242	0.813741816	unchanged	48.97545062	C41H78NO10P	796.5489844	8.4055	--	--	--	--	--	--	--	--	--	--	--	--
neg_16173	PE(16:1(9Z)/0:0)	1257.534378	2199.958222	2672.566427	796.8795446	547.0610611	356.2521553	589.8725193	1278.125104	796.3416453	0.861043671	0.278732671	0.95503467	unchanged	-0.861043671	0.278732671	0.95503467	unchanged	8.996785791	C21H42NO7P	450.2666729	8.419783333	--	--	LMGP02050010	Glycerophospholipids [GP]	Glycerophosphoethanolamines [GP02]	Monoacylglycerophosphoethanolamines [GP0205]	--	--	--	--	--	--
neg_16182	16-Oxopalmitate	8211.128749	1396.045915	1687.191459	17383.53259	147.963247	97218.93607	2016.172121	3268.812345	3327.257077	-2.145893331	0.402823995	0.622484063	unchanged	2.145893331	0.402823995	0.622484063	unchanged	-2.374303262	C16H30O3	269.2115768	8.43405	C19614	Cutin, suberine and wax biosynthesis(ko00073);;Metabolic pathways(ko01100)	--	--	--	--	--	--	--	--	--	--
neg_16191	16-Feruloyloxypalmitate	20682.66778	8687.887434	40875.84698	1050.208685	107539.9475	1510.030697	4762.889828	9325.82884	3567.665264	2.310638732	0.284717494	0.994604221	unchanged	-2.310638732	0.284717494	0.994604221	unchanged	1.08360548	C26H40O6	469.2576426	8.426916667	C18217	Cutin, suberine and wax biosynthesis(ko00073)	--	--	--	--	HMDB0304027	--	Organic compounds	Phenylpropanoids and polyketides	Cinnamic acids and derivatives	Hydroxycinnamic acids and derivatives
neg_16201	Avermectin A1b aglycone	21382.92594	15379.81891	11734.21486	33136.64384	5876.214012	83809.95238	14384.00714	20232.33509	15248.69748	-0.907570112	0.360606695	0.679812328	unchanged	0.907570112	0.360606695	0.679812328	unchanged	4.712123965	C34H48O8	605.3123398	8.43405	C11964	Biosynthesis of 12-, 14- and 16-membered macrolides(ko00522);;Metabolic pathways(ko01100);;Biosynthesis of secondary metabolites(ko01110)	--	--	--	--	--	--	--	--	--	--
neg_16203	2-octaprenyl-3-methyl-6-methoxy-1,4-benzoquinone	712.5404236	109.4040104	19.11320672	995.2182804	24098.05113	7.63E-09	56.47460191	80.20280256	214.9040194	4.888863308	0.380196128	0.832109119	unchanged	-4.888863308	0.380196128	0.832109119	unchanged	17.35163976	C48H72O3	717.5349002	8.43405	C05814	--	--	--	--	--	--	--	--	--	--	--
neg_16207	PG(19:0/18:1(11Z))	56472.53875	16436.38679	7007.114928	70473.7496	10888.94555	902.396609	609.0527237	1436.844397	361.9459011	1.131850264	0.472901129	0.582557708	unchanged	-1.131850264	0.472901129	0.582557708	unchanged	-4.966820239	C43H83O10P	789.5611824	8.43405	--	--	--	--	--	--	--	--	--	--	--	--
neg_16209	PS(16:1(9Z)/19:0)	10024.20058	6018.693574	4492.778911	21674.16423	2322.018194	1051.835095	2043.29755	1924.02479	1368.649001	1.394092852	0.323291309	0.862984267	unchanged	-1.394092852	0.323291309	0.862984267	unchanged	-24.65353584	C41H78NO10P	810.4866159	8.43405	--	--	LMGP03010214	Glycerophospholipids [GP]	Glycerophosphoserines [GP03]	Diacylglycerophosphoserines [GP0301]	--	--	--	--	--	--
neg_16210	PS(17:0/19:0)	11279.07998	947.8566525	785.0864575	6248.192051	1108.592603	10.94921528	252.3810958	318.1350923	136.6542753	-0.07846061	0.962361108	0.028911926	unchanged	0.07846061	0.962361108	0.028911926	unchanged	22.91904146	C42H82NO10P	826.5551777	8.426916667	--	--	LMGP03010237	Glycerophospholipids [GP]	Glycerophosphoserines [GP03]	Diacylglycerophosphoserines [GP0301]	--	--	--	--	--	--
neg_16224	2-Methylquinolin-4-ol	18385.33264	7.63E-09	7.63E-09	7.63E-09	287.2204109	9254.829975	17617.62379	26992.22274	18020.31456	-7.9740216	0.003041231	1.844190823	down	7.9740216	0.003041231	1.844190823	up	-3.30968465	C10H9NO	204.0660903	8.441316667	C21873	Biosynthesis of various antibiotics(ko00998);;Metabolic pathways(ko01100);;Biosynthesis of secondary metabolites(ko01110)	--	--	--	--	--	--	--	--	--	--
neg_16257	1-Palmitoyl-2-hydroxy-sn-glycero-3-phosphoethanolamine	2726.504282	3965.793757	5389.591931	160.2579456	740.1582701	1212.159095	1044.869652	2917.162374	1291.203247	0.4799336	0.615543631	0.460635676	unchanged	-0.4799336	0.615543631	0.460635676	unchanged	1.411147966	C21H44NO7P	452.2789026	8.4486	--	--	--	--	--	--	HMDB0011503	53862-35-4	Organic compounds	Lipids and lipid-like molecules	Glycerophospholipids	Glycerophosphoethanolamines
neg_1627	Ergotamine	7.63E-09	871.1784659	84.91938284	7.63E-09	7.63E-09	1197.89197	3513.146109	16691.66566	16594.84069	-4.990676009	0.120064519	1.123838975	unchanged	4.990676009	0.120064519	1.123838975	unchanged	-6.60369188	C33H35N5O5	602.2346486	10.84958333	C07544	Indole alkaloid biosynthesis(ko00901);;Biosynthesis of alkaloids derived from shikimate pathway(ko01063);;Biosynthesis of secondary metabolites(ko01110)	--	--	--	--	HMDB0014834	113-15-5	Organic compounds	Alkaloids and derivatives	Ergoline and derivatives	Lysergic acids and derivatives
neg_1628	DG(16:0/18:1(9Z)/0:0)	7.63E-09	82.99642963	7.63E-09	7.63E-09	7.63E-09	2684.614162	6124.070287	4740.234974	7743.74977	-7.681163727	0.034898646	1.481135906	unchanged	7.681163727	0.034898646	1.481135906	unchanged	-24.78861557	C37H70O5	629.4769893	10.84958333	--	--	LMGL02010006	Glycerolipids [GL]	Diradylglycerols [GL02]	Diacylglycerols [GL0201]	HMDB0007102	29541-66-0	Organic compounds	Lipids and lipid-like molecules	Glycerolipids	Diradylglycerols
neg_16291	Porphyrin-ring	7.63E-09	7.63E-09	8.259463268	7.63E-09	17.29708457	10749.36477	13.25551954	39.50412221	16.19248315	-8.403639281	0.371738754	0.663263852	unchanged	8.403639281	0.371738754	0.663263852	unchanged	4.627586653	C20H16N4	357.1371438	8.455733333	--	--	--	--	--	--	--	--	--	--	--	--
neg_16302	20alpha,22beta-Dihydroxycholesterol	38.76746523	269.3811614	64.70888574	175.3360732	19.74561797	504.4647885	23.79433756	45.36468837	44.80706638	0.009335258	0.993992352	0.009414519	unchanged	-0.009335258	0.993992352	0.009414519	unchanged	7.628242076	C27H46O3	453.3172879	8.462883333	C05501	Steroid hormone biosynthesis(ko00140);;Metabolic pathways(ko01100)	LMST01010200	Sterol Lipids [ST]	Sterols [ST01]	Cholesterol and derivatives [ST0101]	HMDB0006763	15234-55-6	Organic compounds	Lipids and lipid-like molecules	Steroids and steroid derivatives	Bile acids, alcohols and derivatives
neg_16317	PC(18:1(11Z)/18:1(11Z))	14205.47151	1976.839812	1014.06263	25559.53037	802.6864114	7.63E-09	27.03050863	80.0274226	80.90650001	1.350030887	0.540101028	0.532710525	unchanged	-1.350030887	0.540101028	0.532710525	unchanged	-10.40033149	C44H84NO8P	806.5599527	8.462883333	--	--	LMGP01010841	Glycerophospholipids [GP]	Glycerophosphocholines [GP01]	Diacylglycerophosphocholines [GP0101]	HMDB0008070	--	Organic compounds	Lipids and lipid-like molecules	Glycerophospholipids	Glycerophosphocholines
neg_16319	PC(18:0/20:4(5Z,8Z,11Z,14Z))	41643.56842	3966.853044	1113.959471	2883.786625	640.4730345	64.86842569	653.1774573	1153.889459	872.365408	-2.044978161	0.458889496	0.528621656	unchanged	2.044978161	0.458889496	0.528621656	unchanged	-5.857067432	C46H84NO8P	854.5869163	8.455733333	--	--	LMGP01010802	Glycerophospholipids [GP]	Glycerophosphocholines [GP01]	Diacylglycerophosphocholines [GP0101]	HMDB0008048	35418-59-8	Organic compounds	Lipids and lipid-like molecules	Glycerophospholipids	Glycerophosphocholines
neg_1633	2-(2-Thienyl)furan	1292.571695	4314.038807	23631.80464	7.63E-09	7.63E-09	253.0325504	53.84590229	17.04817688	72.91658407	4.36996622	0.323602859	0.921566159	unchanged	-4.36996622	0.323602859	0.921566159	unchanged	-5.844867033	C8H6OS	195.0112619	10.85671667	--	--	--	--	--	--	HMDB0029715	27521-80-8	Organic compounds	Organoheterocyclic compounds	Heteroaromatic compounds	--
neg_16341	Grayanotoxin I	1871.487272	615.0743921	156.8802171	13.94127948	95.78196287	269.7215104	13.42721664	141.5894634	96.343136	-1.118308671	0.521983817	0.459330012	unchanged	1.118308671	0.521983817	0.459330012	unchanged	6.106362717	C22H36O7	433.2232886	8.47645	C09103	--	--	--	--	--	--	--	--	--	--	--
neg_16351	PA(18:0/18:1(9Z))	60.17883201	2457.614194	1063.275682	5465.615442	525.2622266	7.63E-09	1315.459129	3461.766389	39.02529126	1.285816311	0.326912287	0.808866505	unchanged	-1.285816311	0.326912287	0.808866505	unchanged	-14.71624015	C39H75O8P	723.4842854	8.483583333	--	--	LMGP10010037	Glycerophospholipids [GP]	Glycerophosphates [GP10]	Diacylglycerophosphates [GP1001]	--	--	--	--	--	--
neg_16353	Petrobactin	24253.12378	17238.53727	30793.48831	14846.21056	4385.921969	21896.47207	14890.52089	13941.63183	13537.30291	-0.074221932	0.887134064	0.13134332	unchanged	0.074221932	0.887134064	0.13134332	unchanged	-4.96217114	C34H50N6O11	739.3248597	8.47645	C22273	Biosynthesis of siderophore group nonribosomal peptides(ko01053)	--	--	--	--	--	--	--	--	--	--
neg_16356	Alpha-Linolenic acid	2167.712585	9175.086478	40400.3151	16027.55952	671.0657602	215.9412911	2389.42693	1894.360615	378.3251064	3.555543101	0.173973275	1.235202571	unchanged	-3.555543101	0.173973275	1.235202571	unchanged	-4.197983736	C18H30O2	323.2216151	8.490716667	C06427	alpha-Linolenic acid metabolism(ko00592);;Biosynthesis of unsaturated fatty acids(ko01040);;Biosynthesis of plant secondary metabolites(ko01060);;Biosynthesis of plant hormones(ko01070);;Metabolic pathways(ko01100);;Biosynthesis of secondary metabolites(ko01110)	LMFA01030152	Fatty Acyls [FA]	Fatty Acids and Conjugates [FA01]	Unsaturated fatty acids [FA0103]	HMDB0001388	463-40-1	Organic compounds	Lipids and lipid-like molecules	Fatty Acyls	Lineolic acids and derivatives
neg_16360	Cathasterone	571.3707326	1855.309728	1720.036677	5647.98887	248.8821839	1182.067023	481.9316113	660.6320453	872.8410393	1.65150881	0.255978154	1.038055769	unchanged	-1.65150881	0.255978154	1.038055769	unchanged	-2.654654191	C28H48O3	467.3285989	8.490716667	C15790	Brassinosteroid biosynthesis(ko00905);;Metabolic pathways(ko01100);;Biosynthesis of secondary metabolites(ko01110)	LMST01030132	Sterol Lipids [ST]	Sterols [ST01]	Ergosterols and C24-methyl derivatives [ST0103]	HMDB0304285	--	Organic compounds	Lipids and lipid-like molecules	Steroids and steroid derivatives	Bile acids, alcohols and derivatives
neg_16374	Methylimidazole acetaldehyde	7.63E-09	88.78427674	7.63E-09	729.5399558	595.3582664	257.6742328	725.1201792	1691.500986	2173.050153	-1.455808697	0.229361734	0.869036979	unchanged	1.455808697	0.229361734	0.869036979	unchanged	13.16343215	C6H8N2O	145.0399638	8.497866667	C05827	Histidine metabolism(ko00340);;Metabolic pathways(ko01100)	--	--	--	--	HMDB0004181	19639-03-3	Organic compounds	Organoheterocyclic compounds	Azoles	Imidazoles
neg_16376	O-beta-D-Glucosylzeatin	362.0532655	0.359568558	750.6336964	9595.644915	35.71734089	156.9574582	7.63E-09	7.63E-09	7.63E-09	4.644153733	0.365055938	0.844293139	unchanged	-4.644153733	0.365055938	0.844293139	unchanged	-2.908600224	C16H23N5O6	380.1564484	8.497866667	C03423	Zeatin biosynthesis(ko00908);;Biosynthesis of secondary metabolites(ko01110)	--	--	--	--	HMDB0302640	--	Organic compounds	Lipids and lipid-like molecules	Fatty Acyls	Fatty acyl glycosides
neg_16408	Leucodelphinidin	7.63E-09	199.3539578	562.2949101	7.63E-09	46.86897114	4507.827407	198.3922136	3041.518729	1611.976049	-3.211184903	0.123203051	1.119951998	unchanged	3.211184903	0.123203051	1.119951998	unchanged	5.16380818	C15H14O8	357.0399318	8.519283333	C05909	Flavonoid biosynthesis(ko00941);;Biosynthesis of secondary metabolites(ko01110)	--	--	--	--	--	--	--	--	--	--
neg_16413	beta-PC-M6	6143.424124	8591.65839	16922.56994	22676.00084	1133.333699	2270.625907	1908.53972	4277.213116	2394.255105	1.859174719	0.153954642	1.266994344	unchanged	-1.859174719	0.153954642	1.266994344	unchanged	0.50305269	C27H35NO3	466.2601088	8.519283333	C20535	Indole diterpene alkaloid biosynthesis(ko00403);;Biosynthesis of secondary metabolites(ko01110)	--	--	--	--	--	--	--	--	--	--
neg_16427	(Z)-3-Hexen-1-ol acetate	7.63E-09	280.5068649	251.5236368	3125.831239	1705.825877	369.5807369	115.3009327	140.3030249	83.58636771	3.241761704	0.178113609	1.220289141	unchanged	-3.241761704	0.178113609	1.220289141	unchanged	-1.741824871	C8H14O2	187.097335	8.53355	C19757	alpha-Linolenic acid metabolism(ko00592);;Biosynthesis of secondary metabolites(ko01110)	--	--	--	--	HMDB0040215	3681-71-8	Organic compounds	Organic acids and derivatives	Carboxylic acids and derivatives	Carboxylic acid derivatives
neg_1644	DG(14:0/16:1(9Z)/0:0)	7.63E-09	7.63E-09	7.63E-09	7.63E-09	7.63E-09	5.980239593	200.5029829	506.5326338	180.0948034	-34.44598992	0.124514374	1.102389546	unchanged	34.44598992	0.124514374	1.102389546	unchanged	34.32683867	C33H62O5	573.44761	10.86398333	--	--	--	--	--	--	HMDB0007012	--	Organic compounds	Lipids and lipid-like molecules	Glycerolipids	Diradylglycerols
neg_16478	Cephaeline	37124.85197	15916.20766	38427.22081	2403.972395	1761.113168	6606.639563	4212.020802	14298.35595	5836.834429	0.103371127	0.926843068	0.082386995	unchanged	-0.103371127	0.926843068	0.082386995	unchanged	-4.711176961	C28H38N2O4	487.2556288	8.5407	C09390	Isoquinoline alkaloid biosynthesis(ko00950);;Biosynthesis of alkaloids derived from shikimate pathway(ko01063);;Biosynthesis of secondary metabolites(ko01110)	--	--	--	--	HMDB0249806	--	Organic compounds	Alkaloids and derivatives	Emetine alkaloids	--
neg_16487	Primary fluorescent chlorophyll catabolite	3147.437352	3307.540622	2385.062128	156.0995672	85.5672496	652.267149	471.3077259	481.7356773	905.0049632	0.390769397	0.727252785	0.298166849	unchanged	-0.390769397	0.727252785	0.298166849	unchanged	0.161302725	C35H40N4O7	627.2825246	8.554966667	C18098	Porphyrin metabolism(ko00860);;Biosynthesis of secondary metabolites(ko01110)	--	--	--	--	--	--	--	--	--	--
neg_1649	Lanosterin	2327.603811	1467.383477	1694.065751	7.63E-09	7.63E-09	1594.58823	3321.839279	4840.473125	3896.867377	-2.015805202	0.013525845	1.56156994	unchanged	2.015805202	0.013525845	1.56156994	unchanged	16.65704795	C30H50O	461.3626699	10.87113333	--	--	--	--	--	--	HMDB0001251	79-63-0	Organic compounds	Lipids and lipid-like molecules	Prenol lipids	Triterpenoids
neg_16495	4-Imidazolone-5-acetate	7.63E-09	7.63E-09	7.63E-09	7.63E-09	7.63E-09	1329.314662	361.4873484	380.7728308	1402.387068	-36.40566101	0.069711345	1.312797918	unchanged	36.40566101	0.069711345	1.312797918	unchanged	16.86287281	C5H6N2O3	177.0096385	8.562233333	C05133	Histidine metabolism(ko00340);;Metabolic pathways(ko01100)	--	--	--	--	--	--	--	--	--	--
neg_16505	Oleandrin	7467.266818	7807.378871	5606.901839	11157.9529	3082.807678	7799.851896	2321.807715	1454.732366	2568.905361	0.677600345	0.280419819	0.835453453	unchanged	-0.677600345	0.280419819	0.835453453	unchanged	22.97156165	C32H48O9	621.3412752	8.569383333	C19987	--	LMST01120025	Sterol Lipids [ST]	Sterols [ST01]	Cardanolides and derivatives [ST0112]	--	--	--	--	--	--
neg_16524	Citrulline	7.63E-09	3071.3596	1026.983362	7.63E-09	18.361203	286.8702584	191.6159981	99.09618028	443.5019106	2.333315826	0.336640782	0.894124322	unchanged	-2.333315826	0.336640782	0.894124322	unchanged	8.602841833	C6H13N3O3	196.0718654	8.583783333	C00327	Arginine biosynthesis(ko00220);;Metabolic pathways(ko01100);;Biosynthesis of secondary metabolites(ko01110);;Biosynthesis of amino acids(ko01230)	--	--	--	--	HMDB0000904	372-75-8	Organic compounds	Organic acids and derivatives	Carboxylic acids and derivatives	Amino acids, peptides, and analogues
neg_16543	15-Deoxy-Delta12,14-PGJ2	88090.1538	285856.3922	198300.851	15110.52414	48251.59442	146546.3418	55575.31233	51734.27482	97816.87577	0.638111988	0.505572336	0.604525667	unchanged	-0.638111988	0.505572336	0.604525667	unchanged	-1.504399061	C20H28O3	361.2015719	8.576516667	C14717	Arachidonic acid metabolism(ko00590)	--	--	--	--	HMDB0005079	87893-55-8	Organic compounds	Lipids and lipid-like molecules	Fatty Acyls	Eicosanoids
neg_16556	(13S,14R)-1,8-Dihydroxy-13-O-acetyl-N-methylcanadine	5385.600716	2624.091779	3986.366545	921.5091732	450.9684121	489.1524922	126.9623784	126.4614776	27.81898415	0.696855218	0.580864002	0.425394299	unchanged	-0.696855218	0.580864002	0.425394299	unchanged	-12.58258028	C23H26NO8+	443.1529766	8.576516667	C21589	Isoquinoline alkaloid biosynthesis(ko00950);;Metabolic pathways(ko01100);;Biosynthesis of secondary metabolites(ko01110)	--	--	--	--	--	--	--	--	--	--
neg_16557	Obtusifoliol	793.799627	7201.44748	2120.858902	4461.653936	88.18392835	18.55824835	138.2212833	277.201777	115.7923748	3.689971953	0.12756054	1.359597314	unchanged	-3.689971953	0.12756054	1.359597314	unchanged	9.672601982	C30H50O2	477.3547611	8.583783333	C01943	Steroid biosynthesis(ko00100);;Metabolic pathways(ko01100);;Biosynthesis of secondary metabolites(ko01110)	LMST01030101	Sterol Lipids [ST]	Sterols [ST01]	Ergosterols and C24-methyl derivatives [ST0103]	HMDB0001242	16910-32-0	Organic compounds	Lipids and lipid-like molecules	Steroids and steroid derivatives	Ergostane steroids
neg_16560	Glycochenodeoxycholate	1909.450439	9621.228183	4624.967171	4013.852306	1153.748728	1586.505319	626.4224693	731.0291779	1086.12981	2.030587929	0.127742093	1.349753163	unchanged	-2.030587929	0.127742093	1.349753163	unchanged	17.50003401	C26H43NO5	494.3201894	8.576516667	C05466	Primary bile acid biosynthesis(ko00120);;Secondary bile acid biosynthesis(ko00121);;Bile secretion(ko04976);;Cholesterol metabolism(ko04979)	--	--	--	--	HMDB0000637	640-79-9	Organic compounds	Lipids and lipid-like molecules	Steroids and steroid derivatives	Bile acids, alcohols and derivatives
neg_16580	beta-D-Gentiobiosyl crocetin	13707.02833	7.63E-09	170.6508178	7.63E-09	2.083419293	2034.267081	4489.88992	5610.941977	4008.265581	-7.111123952	0.042552494	1.419047817	unchanged	7.111123952	0.042552494	1.419047817	unchanged	-25.35943227	C32H44O14	673.2312326	8.583783333	C19869	Biosynthesis of various plant secondary metabolites(ko00999);;Metabolic pathways(ko01100);;Biosynthesis of secondary metabolites(ko01110)	--	--	--	--	--	--	--	--	--	--
neg_16582	PE(18:1(11Z)/17:0)	33.63510475	943.8045227	413.1366147	597.7483727	287.9078712	4232.094958	155.1567257	1033.539059	1297.053814	-1.268104991	0.361712071	0.679481932	unchanged	1.268104991	0.361712071	0.679481932	unchanged	2.632663005	C40H78NO8P	752.5230988	8.583783333	--	--	--	--	--	--	--	--	--	--	--	--
neg_16586	PI(12:0/16:1(9Z))	4347.237732	5826.022908	3344.643146	3433.630619	671.908382	1277.300935	1507.118899	1234.6561	545.2833664	0.89701501	0.269150169	0.90068203	unchanged	-0.89701501	0.269150169	0.90068203	unchanged	-11.43499995	C37H69O13P	773.4136425	8.583783333	--	--	LMGP06010017	Glycerophospholipids [GP]	Glycerophosphoinositols [GP06]	Diacylglycerophosphoinositols [GP0601]	--	--	--	--	--	--
neg_16588	Sphingosine 1-phosphate	13784.8912	24134.66701	3723.301763	1617.639207	820.189371	3579.285411	1177.864459	1253.708346	1283.063887	0.845252123	0.608238379	0.456134515	unchanged	-0.845252123	0.608238379	0.456134515	unchanged	-13.7013398	C18H38NO5P	817.5009785	8.583783333	C06124	Sphingolipid metabolism(ko00600);;Metabolic pathways(ko01100);;Calcium signaling pathway(ko04020);;Sphingolipid signaling pathway(ko04071);;Phospholipase D signaling pathway(ko04072);;Neuroactive ligand-receptor interaction(ko04080);;Apelin signaling pathway(ko04371);;Fc gamma R-mediated phagocytosis(ko04666);;Tuberculosis(ko05152)	--	--	--	--	HMDB0000277	26993-30-6	Organic compounds	Lipids and lipid-like molecules	Sphingolipids	Phosphosphingolipids
neg_16590	IPC 20:0;3/24:0;1	675.3593767	19735.49314	3985.846286	7.63E-09	202.5753362	121.6429545	153.7810256	230.9819221	551.6215229	4.108716048	0.314596119	0.942027103	unchanged	-4.108716048	0.314596119	0.942027103	unchanged	-27.86960074	C50H100NO13P	974.6413177	8.576516667	--	--	--	--	--	--	--	--	--	--	--	--
neg_16600	Dihydrourocanate	1395.305394	7.63E-09	7.63E-09	7.63E-09	62.87821475	2374.294523	1148.469381	1072.631312	2775.45081	-6.801311437	0.007287765	1.765629056	down	6.801311437	0.007287765	1.765629056	up	15.93561023	C6H8N2O2	161.0354772	8.59105	C20522	Histidine metabolism(ko00340)	--	--	--	--	HMDB0002271	1074-59-5	Organic compounds	Organoheterocyclic compounds	Azoles	Imidazoles
neg_16604	O-Succinyl-L-homoserine	1158.243793	7.63E-09	7.63E-09	7.63E-09	7.63E-09	9502.873447	1805.113145	1963.581976	3435.57262	-38.76817417	0.079589879	1.270517263	unchanged	38.76817417	0.079589879	1.270517263	unchanged	-11.6274738	C8H13NO6	264.0699427	8.59105	C01118	Cysteine and methionine metabolism(ko00270);;Sulfur metabolism(ko00920);;Metabolic pathways(ko01100);;Biosynthesis of secondary metabolites(ko01110);;Biosynthesis of amino acids(ko01230)	--	--	--	--	HMDB0255868	--	Organic compounds	Organic acids and derivatives	Carboxylic acids and derivatives	Amino acids, peptides, and analogues
neg_16608	2-Pentylthiophene	7.63E-09	32.34012168	11.40473234	160.7088401	202.6313791	99.2879086	7.63E-09	7.63E-09	39.91740685	1.870044116	0.22016159	1.039228058	unchanged	-1.870044116	0.22016159	1.039228058	unchanged	-5.504007828	C9H14S	307.1542703	8.59105	--	--	--	--	--	--	HMDB0040240	4861-58-9	Organic compounds	Organoheterocyclic compounds	Heteroaromatic compounds	--
neg_16638	N-pentadecanoyl-L-Homoserine lactone	709.0150162	2247.920621	1731.874165	4011.655656	7.63E-09	5183.533154	4749.255123	6068.020719	7441.984289	-1.273673836	0.083487627	1.214571128	unchanged	1.273673836	0.083487627	1.214571128	unchanged	-1.212996334	C19H35NO3	324.254023	8.5983	--	--	--	--	--	--	--	--	--	--	--	--
neg_16647	Palmitoyl-L-carnitine	4.391695059	787.2613666	817.4350519	5880.455652	29.25218445	3155.838946	66.35074332	212.2959497	350.4980837	1.30962675	0.487829274	0.59126903	unchanged	-1.30962675	0.487829274	0.59126903	unchanged	-4.274837259	C23H45NO4	398.3258754	8.5983	--	--	--	--	--	--	HMDB0000222	2364-67-2	Organic compounds	Lipids and lipid-like molecules	Fatty Acyls	Fatty acid esters
neg_16649	Dihydrozeatin riboside monophosphate	7.63E-09	7.63E-09	7.63E-09	7.63E-09	17.06233813	696.7600895	0.495516703	2.466212164	106.9914387	-5.241240603	0.310686782	0.752767731	unchanged	5.241240603	0.310686782	0.752767731	unchanged	10.08843885	C15H24N5O8P	432.1333426	8.5983	C16445	Zeatin biosynthesis(ko00908);;Biosynthesis of secondary metabolites(ko01110)	--	--	--	--	--	--	--	--	--	--
neg_16671	Pyrethrosin	0.731298683	7.63E-09	7.63E-09	642.8720504	7.63E-09	7.63E-09	7.63E-09	7.63E-09	7.63E-09	10.10178318	0.391378749	0.800747888	unchanged	-10.10178318	0.391378749	0.800747888	unchanged	-2.63855793	C17H22O5	305.1386396	8.605566667	C09536	--	--	--	--	--	--	--	--	--	--	--
neg_16674	12,13-DHOME	10920.27832	72832.07027	15759.11398	9986.415889	1177.071676	380.4585034	465.031354	1136.955704	462.1199442	3.221869525	0.264422947	1.030198752	unchanged	-3.221869525	0.264422947	1.030198752	unchanged	2.43646142	C18H34O4	335.221143	8.605566667	C14829	Linoleic acid metabolism(ko00591)	--	--	--	--	HMDB0004705	7293-40-5	Organic compounds	Lipids and lipid-like molecules	Fatty Acyls	Fatty acids and conjugates
neg_16685	zymosterol intermediate 1b	46831.31376	52234.62452	51993.00768	14588.78239	1246.219398	2145.446898	9013.421649	17009.665	5220.276592	0.903679219	0.403109424	0.698779078	unchanged	-0.903679219	0.403109424	0.698779078	unchanged	8.623239971	C28H44O2	447.3070876	8.605566667	--	--	LMST01010171	Sterol Lipids [ST]	Sterols [ST01]	Cholesterol and derivatives [ST0101]	--	--	--	--	--	--
neg_16686	4alpha-Methylzymosterol-4-carboxylate	63152.71688	69474.13166	90221.40909	22501.35615	2503.364746	2607.018113	11306.2939	28104.28763	5244.299921	1.064182839	0.348598609	0.791054095	unchanged	-1.064182839	0.348598609	0.791054095	unchanged	30.92263769	C29H46O3	463.3330416	8.605566667	C15808	Steroid biosynthesis(ko00100);;Metabolic pathways(ko01100);;Biosynthesis of secondary metabolites(ko01110)	--	--	--	--	HMDB0001181	--	Organic compounds	Lipids and lipid-like molecules	Prenol lipids	Triterpenoids
neg_16699	(3Z)-Phycoerythrobilin	672.9576731	32.62271955	137.3599467	7.63E-09	69.08884889	38.83000816	1966.138488	315.4247945	561.9673145	-3.572536472	0.121464294	1.105260888	unchanged	3.572536472	0.121464294	1.105260888	unchanged	-41.73718647	C33H38N4O6	607.2293331	8.612816667	C05912	Porphyrin metabolism(ko00860);;Biosynthesis of secondary metabolites(ko01110)	--	--	--	--	--	--	--	--	--	--
neg_1671	PI(18:0/16:1(9Z))	925.6384386	981.0464787	156.2786939	7.63E-09	7.63E-09	1592.756131	1320.745316	1878.710575	844.4426961	-2.206627156	0.01408084	1.608586339	unchanged	2.206627156	0.01408084	1.608586339	unchanged	8.079549523	C43H81O13P	881.546441	10.9141	--	--	LMGP06010857	Glycerophospholipids [GP]	Glycerophosphoinositols [GP06]	Diacylglycerophosphoinositols [GP0601]	HMDB0009806	--	Organic compounds	Lipids and lipid-like molecules	Glycerophospholipids	Glycerophosphoinositols
neg_1674	3-Hexaprenyl-4-hydroxy-5-methoxybenzoic acid	23.78158594	24076.0103	19924.66322	7.63E-09	7.63E-09	92.43826593	193.198977	338.7862964	226.6530407	5.974260749	0.189698522	1.2016842	unchanged	-5.974260749	0.189698522	1.2016842	unchanged	5.443235838	C38H56O4	575.4137214	10.92138333	--	--	LMPR02010044	Prenol Lipids [PR]	Quinones and hydroquinones [PR02]	Ubiquinones [PR0201]	HMDB0000977	66551-60-8	Organic compounds	Lipids and lipid-like molecules	Prenol lipids	Polyprenylphenols
neg_16744	Plaunotol	3352.410707	55440.76024	87422.81028	4686.60862	7.63E-09	6774.805484	108.3936263	308.4373139	174.2287258	4.10498901	0.196664286	1.180391743	unchanged	-4.10498901	0.196664286	1.180391743	unchanged	-6.507500602	C20H34O2	351.2520902	8.627616667	C13273	Diterpenoid biosynthesis(ko00904);;Biosynthesis of secondary metabolites(ko01110)	LMPR0104010010	Prenol Lipids [PR]	Isoprenoids [PR01]	C20 isoprenoids (diterpenes) [PR0104]	--	--	--	--	--	--
neg_16758	Tetrahydropteroyltri-L-glutamic acid	8967.41068	1.398880823	48.45183974	7.63E-09	112.9538869	1.641501812	8510.050717	19509.23162	11359.98602	-7.892252342	0.036789651	1.456378501	unchanged	7.892252342	0.036789651	1.456378501	unchanged	8.964484937	C24H34N8O12	625.227956	8.634766667	--	--	--	--	--	--	HMDB0012290	88903-89-3	Organic compounds	Organoheterocyclic compounds	Pteridines and derivatives	Pterins and derivatives
neg_16788	2-Keto-5-epi-valiolone	7.63E-09	7.63E-09	7.63E-09	0.184306339	25.30742637	301.0423862	7.63E-09	7.63E-09	7.63E-09	-3.239937191	0.423093335	0.595612258	unchanged	3.239937191	0.423093335	0.595612258	unchanged	24.86393439	C7H10O6	211.0271312	8.649033333	C17695	Acarbose and validamycin biosynthesis(ko00525);;Biosynthesis of secondary metabolites(ko01110)	--	--	--	--	--	--	--	--	--	--
neg_16792	19-Hydroxytestosterone	16965.8577	52180.61127	81114.29512	23225.96254	7731.756642	23417.2475	32033.6789	36999.00331	36513.76417	0.49257246	0.522919594	0.585525844	unchanged	-0.49257246	0.522919594	0.585525844	unchanged	-0.038910074	C19H28O3	349.2020358	8.649033333	C05294	Steroid hormone biosynthesis(ko00140);;Metabolic pathways(ko01100)	--	--	--	--	HMDB0006769	2126-37-6	Organic compounds	Organoheterocyclic compounds	Indoles and derivatives	--
neg_16839	Antipyrine	7.63E-09	7.63E-09	29.85732241	7.63E-09	7.63E-09	605.243703	1054.921178	1571.591159	621.8296507	-6.690044775	0.043174401	1.421791142	unchanged	6.690044775	0.043174401	1.421791142	unchanged	0.734648779	C11H12N2O	233.0933041	8.684733333	C13244	--	--	--	--	--	HMDB0015503	60-80-0	Organic compounds	Organoheterocyclic compounds	Azoles	Pyrazoles
neg_16845	L-Ala-gamma-D-Glu-Dap	98.26361241	49.73616484	205.5625006	7.63E-09	7.63E-09	5.394742914	16.68723551	1.129912883	7.63E-09	1.393448676	0.491826007	0.613316486	unchanged	-1.393448676	0.491826007	0.613316486	unchanged	-25.43149925	C13H19N5O4	308.1285657	8.677583333	--	--	--	--	--	--	--	--	--	--	--	--
neg_16846	Decenoylcarnitine	819.9738637	2810.504224	7264.703169	763.7944399	466.4387582	25.26906308	129.2539651	512.9727692	39.41801378	3.210279473	0.206290143	1.155785404	unchanged	-3.210279473	0.206290143	1.155785404	unchanged	8.379202601	C17H31NO4	334.2026009	8.677583333	--	--	--	--	--	--	HMDB0250918	--	Organic compounds	Lipids and lipid-like molecules	Fatty Acyls	Fatty acids and conjugates
neg_16887	Ethyl 4-hydroxybutanoate	47.72571623	7.63E-09	7.63E-09	7.63E-09	7.63E-09	7.63E-09	7.63E-09	7.63E-09	7.63E-09	-30.21998974	0.373900966	0.636958479	unchanged	30.21998974	0.373900966	0.636958479	unchanged	15.4674897	C6H12O3	153.055355	8.691866667	--	--	--	--	--	--	HMDB0303848	--	Organic compounds	Lipids and lipid-like molecules	Fatty Acyls	Fatty acid esters
neg_16890	Monacolin J acid	5385.147908	1685.746776	7847.937031	8532.696365	1667.863774	69402.34805	7149.843459	11832.58751	7130.460309	-2.032230463	0.286646552	0.787318507	unchanged	2.032230463	0.286646552	0.787318507	unchanged	-5.387410364	C19H30O5	373.1769033	8.691866667	C20854	Biosynthesis of various other secondary metabolites(ko00997);;Metabolic pathways(ko01100);;Biosynthesis of secondary metabolites(ko01110)	--	--	--	--	--	--	--	--	--	--
neg_16900	Ginsenoside Rh2	1549.576588	5047.323034	1804.81421	2198.083488	2330.975042	805.0126671	565.8770078	683.6340226	574.6555879	1.767434855	0.069595201	1.52114818	unchanged	-1.767434855	0.069595201	1.52114818	unchanged	4.321068538	C36H62O8	657.4165599	8.691866667	--	--	LMPR0106080018	Prenol Lipids [PR]	Isoprenoids [PR01]	C30 isoprenoids (triterpenes) [PR0106]	HMDB0039544	78214-33-2	Organic compounds	Lipids and lipid-like molecules	Prenol lipids	Triterpenoids
neg_16901	Homotrypanothione	156439.0934	21591.09281	21216.08577	8748.716817	3393.086909	746185.1115	65487.7776	52587.92178	179404.4185	-4.126995155	0.154114677	1.046168732	unchanged	4.126995155	0.154114677	1.046168732	unchanged	43.16713063	C28H51N9O10S2	736.3445824	8.691866667	C16567	Glutathione metabolism(ko00480)	--	--	--	--	--	--	--	--	--	--
neg_16915	Pentalen-13-al	669.1105007	325.1237264	811.9007013	671.1205611	3.830624569	183.5651518	2857.721829	5883.636123	4205.532039	-2.607059319	0.096799823	1.183281826	unchanged	2.607059319	0.096799823	1.183281826	unchanged	-2.781645144	C15H22O	263.1646613	8.706283333	C19939	Sesquiterpenoid and triterpenoid biosynthesis(ko00909);;Biosynthesis of various antibiotics(ko00998);;Metabolic pathways(ko01100);;Biosynthesis of secondary metabolites(ko01110)	LMPR0103740001	Prenol Lipids [PR]	Isoprenoids [PR01]	C15 isoprenoids (sesquiterpenes) [PR0103]	--	--	--	--	--	--
neg_16959	Oxytocin	46.91684564	1287.722182	38.63196274	7.63E-09	7.63E-09	42297.3081	56378.02408	36.56827257	31013.91657	-6.290449354	0.086255637	1.237342207	unchanged	6.290449354	0.086255637	1.237342207	unchanged	-14.46860378	C43H66N12O12S2	1041.391297	8.734833333	C00746	--	--	--	--	--	HMDB0002865	50-56-6	Organic compounds	Organic acids and derivatives	Carboxylic acids and derivatives	Amino acids, peptides, and analogues
neg_16966	Lyngbic acid	1108.153552	7.63E-09	7.63E-09	19.14723523	0.850490648	4407.333556	1656.190058	2471.916286	814.1749797	-8.708595271	0.0316784	1.505371889	unchanged	8.708595271	0.0316784	1.505371889	unchanged	-2.099768519	C15H28O3	255.1960304	8.734833333	--	--	LMFA01080034	Fatty Acyls [FA]	Fatty Acids and Conjugates [FA01]	Methoxy fatty acids [FA0108]	--	--	--	--	--	--
neg_16993	(2S,3S,4R)-2-aminoicosane-1,3,4-triol	613.5795025	958.3630076	1923.003946	457.3544154	432.3948804	776.8721589	160.421495	540.2764826	597.303677	0.810143299	0.334975175	0.859562411	unchanged	-0.810143299	0.334975175	0.859562411	unchanged	-40.49673077	C20H43NO3	380.279711	8.7277	--	--	--	--	--	--	--	--	--	--	--	--
neg_17044	Sphinganine 1-phosphate	621.329876	2973.583188	12827.98665	1367972.971	921.2042784	105.0502668	850.9852047	2637.16379	631.9282293	8.480350831	0.385461528	0.810516329	unchanged	-8.480350831	0.385461528	0.810516329	unchanged	-4.547598953	C18H40NO5P	426.260879	8.749116667	C01120	Sphingolipid metabolism(ko00600);;Metabolic pathways(ko01100);;Neuroactive ligand-receptor interaction(ko04080)	--	--	--	--	HMDB0001383	19794-97-9	Organic compounds	Lipids and lipid-like molecules	Sphingolipids	Phosphosphingolipids
neg_17084	3alpha,7alpha,12alpha-Trihydroxy-5beta-cholestane	0.346964213	4.278777353	170.7135563	186.9084322	1237.290628	320.9702376	7.093205533	3.102925188	10.63016707	2.546597265	0.328046464	0.894099855	unchanged	-2.546597265	0.328046464	0.894099855	unchanged	11.44547627	C27H48O3	455.3345579	8.756383333	C05454	Primary bile acid biosynthesis(ko00120);;Metabolic pathways(ko01100)	--	--	--	--	HMDB0001457	547-96-6	Organic compounds	Lipids and lipid-like molecules	Steroids and steroid derivatives	Cholestane steroids
neg_17095	PI(16:1(9Z)/16:1(9Z))	25692.27483	9180.142811	7981.491418	16308.47296	1735.712708	4522.868339	6698.231909	6847.147628	6262.843252	-0.1848601	0.814937688	0.173020285	unchanged	0.1848601	0.814937688	0.173020285	unchanged	4.541853359	C41H75O13P	827.4728599	8.756383333	--	--	LMGP06010938	Glycerophospholipids [GP]	Glycerophosphoinositols [GP06]	Diacylglycerophosphoinositols [GP0601]	HMDB0009798	--	Organic compounds	Lipids and lipid-like molecules	Glycerophospholipids	Glycerophosphoinositols
neg_17104	Dronabinol	4516.392094	1107.392618	2356.423175	1208.457205	7.63E-09	208.9418593	301.5549898	675.3013976	281.4304975	-0.034966092	0.977194196	0.01388546	unchanged	0.034966092	0.977194196	0.01388546	unchanged	-27.98619024	C21H30O2	335.1904541	8.770666667	C06972	Biosynthesis of various plant secondary metabolites(ko00999);;Metabolic pathways(ko01100);;Biosynthesis of secondary metabolites(ko01110)	--	--	--	--	HMDB0014613	03-08-72	Organic compounds	Organoheterocyclic compounds	Benzopyrans	1-benzopyrans
neg_17122	Menthol	16.91736948	28.0658051	225.9681709	7.63E-09	7.63E-09	0.239764436	0.432222012	2.661106364	7.63E-09	3.970922811	0.355708634	0.864263035	unchanged	-3.970922811	0.355708634	0.864263035	unchanged	-11.35698389	C10H20O	371.3131347	8.784933333	--	--	--	--	--	--	HMDB0003352	2216-51-5	Organic compounds	Lipids and lipid-like molecules	Prenol lipids	Monoterpenoids
neg_17124	3alpha,7alpha-Dihydroxy-5beta-cholestanate	4764.816022	36137.38111	129701.8748	149254.5403	2155.599374	703.8837189	4084.736555	25816.66577	2200.888562	3.399854449	0.136680086	1.32249388	unchanged	-3.399854449	0.136680086	1.32249388	unchanged	-2.531648889	C27H46O4	455.2794627	8.7778	C04554	Primary bile acid biosynthesis(ko00120);;Metabolic pathways(ko01100)	--	--	--	--	HMDB0000359	17974-66-2	Organic compounds	Lipids and lipid-like molecules	Steroids and steroid derivatives	Bile acids, alcohols and derivatives
neg_17129	Geranylhydroquinone	8846.522094	9328.219841	11568.93938	14665.68557	748.2718766	5329.561919	6002.933461	7894.395205	6538.413868	0.391074315	0.526985902	0.581956251	unchanged	-0.391074315	0.526985902	0.581956251	unchanged	8.211268497	C16H22O2	551.3418535	8.784933333	C10793	Ubiquinone and other terpenoid-quinone biosynthesis(ko00130);;Biosynthesis of secondary metabolites(ko01110)	--	--	--	--	--	--	--	--	--	--
neg_17131	D-Urobilinogen	864963.0787	10278.91772	15414.11209	580.5341115	187.1926535	686433.9584	1587287.567	2353061.059	1839923.011	-7.792215374	0.009146537	1.721560506	down	7.792215374	0.009146537	1.721560506	up	17.00581176	C33H42N4O6	589.3131974	8.784933333	C05791	Porphyrin metabolism(ko00860);;Metabolic pathways(ko01100);;Biosynthesis of secondary metabolites(ko01110)	--	--	--	--	HMDB0004158	17208-65-0	Organic compounds	Organoheterocyclic compounds	Tetrapyrroles and derivatives	Bilirubins
neg_17139	PE(18:1(11Z)/18:1(11Z))	41662.94463	14705.55717	13912.4131	68352.10183	3734.99234	106.2881218	41.71009553	471.7062852	104.293804	1.570372509	0.367008235	0.753153627	unchanged	-1.570372509	0.367008235	0.753153627	unchanged	-8.826834711	C41H78NO8P	742.5326655	8.784933333	--	--	--	--	--	--	HMDB0009025	--	Organic compounds	Lipids and lipid-like molecules	Glycerophospholipids	Glycerophosphoethanolamines
neg_17140	PG(16:0/19:0)	3409.844649	1243.241471	343.8779239	3135.08651	19.71444498	72.82086216	104.9610903	254.7495441	178.7861185	0.559786971	0.702568211	0.306100517	unchanged	-0.559786971	0.702568211	0.306100517	unchanged	-0.872770937	C41H81O10P	763.5487917	8.7778	--	--	LMGP04010972	Glycerophospholipids [GP]	Glycerophosphoglycerols [GP04]	Diacylglycerophosphoglycerols [GP0401]	--	--	--	--	--	--
neg_17160	2-Hexaprenyl-6-methoxyphenol	204.2158654	42.24605054	24.44072157	83.16392939	0.229458365	573.1119908	163.2493666	397.8898459	351.0858648	-3.170908281	0.013226797	1.649903268	unchanged	3.170908281	0.013226797	1.649903268	unchanged	6.182527555	C37H56O2	553.4059906	8.792066667	C05802	--	LMPR02010042	Prenol Lipids [PR]	Quinones and hydroquinones [PR02]	Ubiquinones [PR0201]	HMDB0006817	--	Organic compounds	Lipids and lipid-like molecules	Prenol lipids	Polyprenylphenols
neg_17192	Coniferyl alcohol	7.63E-09	7.63E-09	7.63E-09	7.63E-09	7.63E-09	7.63E-09	13.30966772	272.7751864	247.8152773	-33.70372089	0.164520048	1.009438431	unchanged	33.70372089	0.164520048	1.009438431	unchanged	9.509157979	C10H12O3	201.0550245	8.812783333	C00590	Phenylpropanoid biosynthesis(ko00940);;Biosynthesis of various plant secondary metabolites(ko00999);;Biosynthesis of phenylpropanoids(ko01061);;Metabolic pathways(ko01100);;Biosynthesis of secondary metabolites(ko01110)	--	--	--	--	HMDB0012915	32811-40-8	Organic compounds	Benzenoids	Phenols	Methoxyphenols
neg_17197	Aldosterone	149.7945833	7.63E-09	10.11642312	1511.164709	7.63E-09	27.43423866	7.63E-09	7.63E-09	0.003710308	3.423499532	0.428211059	0.739593868	unchanged	-3.423499532	0.428211059	0.739593868	unchanged	-34.96640671	C21H28O5	395.1504806	8.812783333	C01780	Steroid hormone biosynthesis(ko00140);;Metabolic pathways(ko01100);;Aldosterone synthesis and secretion(ko04925);;Aldosterone-regulated sodium reabsorption(ko04960);;Glucocorticoid and mineralocorticoid receptor agonists/antagonists(ko07225)	LMST02030026	Sterol Lipids [ST]	Steroids [ST02]	C21 steroids (gluco/mineralocorticoids, progestogins) and derivatives [ST0203]	HMDB0000037	52-39-1	Organic compounds	Lipids and lipid-like molecules	Steroids and steroid derivatives	Hydroxysteroids
neg_17199	Dioctyl Phthalate	954.9328245	1201.745859	2003.766899	1088.762544	7.63E-09	1810.322772	541.4375927	1948.077192	817.1932253	-0.177820365	0.787666839	0.232313226	unchanged	0.177820365	0.787666839	0.232313226	unchanged	-6.282978095	C24H38O4	411.2492254	8.812783333	C03690	Chemical carcinogenesis - receptor activation(ko05207)	--	--	--	--	HMDB0251427	--	Organic compounds	Benzenoids	Benzene and substituted derivatives	Benzoic acids and derivatives
neg_17214	L-Fucono-1,5-lactone	7.63E-09	7.63E-09	7.63E-09	7.63E-09	7.63E-09	7.63E-09	7.63E-09	7.63E-09	7.63E-09	0	1	0	unchanged	0	1	0	unchanged	-1.365973081	C6H10O5	323.0979277	8.819933333	C18028	Fructose and mannose metabolism(ko00051);;Metabolic pathways(ko01100);;Microbial metabolism in diverse environments(ko01120)	--	--	--	--	--	--	--	--	--	--
neg_17223	ergosteryl palmitoleate	7.63E-09	62.73387393	187.530881	5716.827067	302.8696152	7.63E-09	0.588977093	3.397694608	13.97854053	8.769034875	0.340659886	0.887439944	unchanged	-8.769034875	0.340659886	0.887439944	unchanged	-4.423011242	C44H72O2	667.5198351	8.819933333	--	--	LMST01031011	Sterol Lipids [ST]	Sterols [ST01]	Ergosterols and C24-methyl derivatives [ST0103]	--	--	--	--	--	--
neg_17249	18-Oxooleate	565.4894173	41461.11277	13703.54512	32355.45147	787.3857587	62974.6805	34.01099693	10142.65507	8908.422338	0.41788111	0.7211073	0.25613153	unchanged	-0.41788111	0.7211073	0.25613153	unchanged	-4.446881174	C18H32O3	591.4603787	8.827183333	C19617	Cutin, suberine and wax biosynthesis(ko00073)	--	--	--	--	--	--	--	--	--	--
neg_17258	6-Hydroxytryprostatin B	17658.78291	2880.541961	6763.891441	3958.983675	7.63E-09	96097.29009	6825.044305	10990.23097	16616.25297	-3.123455652	0.192174766	0.95944051	unchanged	3.123455652	0.192174766	0.95944051	unchanged	-6.865551303	C21H25N3O3	779.3723443	8.827183333	C20513	Staurosporine biosynthesis(ko00404);;Metabolic pathways(ko01100);;Biosynthesis of secondary metabolites(ko01110)	--	--	--	--	--	--	--	--	--	--
neg_17268	Undecanol	7.63E-09	7.63E-09	7.63E-09	7.63E-09	7.63E-09	7.63E-09	7.63E-09	7.63E-09	7.63E-09	0	1	0	unchanged	0	1	0	unchanged	9.921902649	C11H24O	193.1590916	8.841466667	--	--	--	--	--	--	--	--	--	--	--	--
neg_17323	PGD2	5012762.978	70961.2622	84988.55247	435739.9051	244013.3455	201299.4637	32464.67238	45855.62872	32725.56091	-2.34982044	0.435766529	0.557461485	unchanged	2.34982044	0.435766529	0.557461485	unchanged	2.826518258	C20H32O5	397.2241726	8.870016667	C00696	Arachidonic acid metabolism(ko00590);;Metabolic pathways(ko01100);;Neuroactive ligand-receptor interaction(ko04080);;Fc epsilon RI signaling pathway(ko04664);;Serotonergic synapse(ko04726);;African trypanosomiasis(ko05143);;Asthma(ko05310)	LMFA03010004	Fatty Acyls [FA]	Eicosanoids [FA03]	Prostaglandins [FA0301]	HMDB0001403	41598-07-6	Organic compounds	Lipids and lipid-like molecules	Fatty Acyls	Eicosanoids
neg_17345	Catharanthine	7.63E-09	7.63E-09	671.8095053	54.35540309	7.63E-09	2363.924102	7.63E-09	73.65691489	45.25794126	-1.451693474	0.552771038	0.448315125	unchanged	1.451693474	0.552771038	0.448315125	unchanged	-2.125162631	C21H24N2O2	371.1524649	8.884283333	C09107	Indole alkaloid biosynthesis(ko00901);;Biosynthesis of alkaloids derived from shikimate pathway(ko01063);;Biosynthesis of secondary metabolites(ko01110)	--	--	--	--	--	--	--	--	--	--
neg_17348	6'-Oxokanamycin C	260.5389047	56.22294705	7.333077623	7.63E-09	7.63E-09	0.331085745	178.2369212	22.97685045	0.000206686	-2.540126149	0.231002982	0.849286325	unchanged	2.540126149	0.231002982	0.849286325	unchanged	-15.41959546	C18H34N4O11	481.2076958	8.87715	C21252	Neomycin, kanamycin and gentamicin biosynthesis(ko00524);;Biosynthesis of secondary metabolites(ko01110)	--	--	--	--	--	--	--	--	--	--
neg_17355	5-Methyltetrahydropteroyltri-L-glutamic acid	2359.938306	1.011976105	4.391113341	23.8716053	7.63E-09	337.6884237	6506.88141	23037.03658	10084.01031	-10.17573105	0.102784023	1.168856083	unchanged	10.17573105	0.102784023	1.168856083	unchanged	11.83170146	C25H36N8O12	639.2455674	8.884283333	--	--	--	--	--	--	HMDB0012177	133321-34-3	Organic compounds	Organoheterocyclic compounds	Pteridines and derivatives	Pterins and derivatives
neg_17367	Fumigaclavine C	74655.97684	1719.354924	1998725.676	2378.50991	110.3800712	78266.28647	15114.33294	30735.84473	19649.74234	3.518851629	0.427579828	0.745975912	unchanged	-3.518851629	0.427579828	0.745975912	unchanged	2.735588456	C23H30N2O2	401.2011314	8.891566667	C20438	Indole alkaloid biosynthesis(ko00901);;Metabolic pathways(ko01100);;Biosynthesis of secondary metabolites(ko01110)	--	--	--	--	HMDB0252522	--	Organic compounds	Alkaloids and derivatives	Ergoline and derivatives	Clavines and derivatives
neg_17377	PG(14:0/16:1(9Z)	31885.27458	38719.27432	7175.484557	1642.413078	7.63E-09	1697.046535	3809.190825	3862.231558	5169.600284	0.356133732	0.81740582	0.20256532	unchanged	-0.356133732	0.81740582	0.20256532	unchanged	-31.60358421	C36H69O10P	727.410352	8.891566667	--	--	--	--	--	--	--	--	--	--	--	--
neg_1739	Trandolapril	566.8132929	9598.714496	31.8665426	7.63E-09	7.63E-09	832.5775305	572.7364835	163.508635	377.0963966	2.260293937	0.485017318	0.661787415	unchanged	-2.260293937	0.485017318	0.661787415	unchanged	-1.569860109	C24H34N2O5	465.2154981	11.0597	--	--	--	--	--	--	HMDB0014660	87679-37-6	Organic compounds	Organic acids and derivatives	Carboxylic acids and derivatives	Amino acids, peptides, and analogues
neg_17394	Doxycycline	1885.280317	363.1868984	355.6312967	7.63E-09	2073.338492	1242.770113	441.6924564	251.8507499	270.8721094	-0.229662343	0.839261283	0.161791991	unchanged	0.229662343	0.839261283	0.161791991	unchanged	-4.390287807	C22H24N2O8	443.1440393	8.8987	C06973	--	LMPK07000001	Polyketides [PK]	Linear tetracyclines [PK07]	--	HMDB0014399	564-25-0	Organic compounds	Phenylpropanoids and polyketides	Tetracyclines	--
neg_17396	N-Demethyl-desepoxymaytansinol	477.0101525	1168.806668	1367.812146	1.527906212	7.63E-09	7.63E-09	7.63E-09	120.2901881	0.060541912	2.409028891	0.258322251	1.018327473	unchanged	-2.409028891	0.258322251	1.018327473	unchanged	43.91765891	C27H35ClN2O7	555.2114084	8.8987	C20136	Biosynthesis of ansamycins(ko01051);;Biosynthesis of secondary metabolites(ko01110)	--	--	--	--	--	--	--	--	--	--
neg_17417	4-Hydroxy-2-oxopentanoate	0.650787984	7.63E-09	7.63E-09	7.63E-09	7.63E-09	24.29218646	7.63E-09	7.63E-09	12.98513942	-29.88849052	0.193225783	0.963102668	unchanged	29.88849052	0.193225783	0.963102668	unchanged	-0.961770871	C5H8O4	323.0981145	8.905833333	C03589	Phenylalanine metabolism(ko00360);;Benzoate degradation(ko00362);;Dioxin degradation(ko00621);;Xylene degradation(ko00622);;Metabolic pathways(ko01100);;Microbial metabolism in diverse environments(ko01120);;Degradation of aromatic compounds(ko01220)	--	--	--	--	--	--	--	--	--	--
neg_17429	Avermectin B2a aglycone	1576.382694	3251.542388	3440.687544	1455.719682	7.63E-09	2343.991233	2566.530837	3584.541813	3528.072588	-0.417118584	0.486165395	0.610147231	unchanged	0.417118584	0.486165395	0.610147231	unchanged	-1.872838464	C34H50O9	647.342558	8.905833333	C11971	Biosynthesis of 12-, 14- and 16-membered macrolides(ko00522)	--	--	--	--	--	--	--	--	--	--
neg_17439	5-Fluorodeoxyuridine	6728.768834	78.06060799	7.63E-09	62.23562849	7.63E-09	168939.6344	27379.72747	49295.60016	34557.51752	-10.67593413	0.116559769	1.145077545	unchanged	10.67593413	0.116559769	1.145077545	unchanged	-5.261106605	C9H11FN2O5	245.0566287	8.920116667	C11736	Drug metabolism - other enzymes(ko00983)	--	--	--	--	HMDB0014467	50-91-9	Organic compounds	Nucleosides, nucleotides, and analogues	Pyrimidine nucleosides	Pyrimidine 2'-deoxyribonucleosides
neg_17450	(3R)-3-Hydroxy-1,2-didehydro-2,3-dihydrotabersonine	114.0427638	38.76865307	126.7805331	1362.041476	7.63E-09	593.4069675	94.99584968	230.8538663	35.12650958	0.83769917	0.652244839	0.400653115	unchanged	-0.83769917	0.652244839	0.400653115	unchanged	-21.33225225	C21H24N2O3	397.1693827	8.920116667	C21683	Indole alkaloid biosynthesis(ko00901)	--	--	--	--	--	--	--	--	--	--
neg_17466	N3-methylcytosine	7.63E-09	7.63E-09	7.63E-09	413.8920864	7.63E-09	4546.594375	686.5819675	1418.917121	1036.494957	-3.893464088	0.142932403	1.070469167	unchanged	3.893464088	0.142932403	1.070469167	unchanged	-1.107646478	C5H8N3O+	161.0359986	8.92725	--	--	--	--	--	--	HMDB0011601	03-08-76	Organic compounds	Organoheterocyclic compounds	Diazines	Pyrimidines and pyrimidine derivatives
neg_17470	15H-11,12-EETA	4784.918371	38.09199701	602037.5636	2667.051713	7.63E-09	11281.19081	1396.490976	2170.057843	1802.444059	5.14020237	0.400437026	0.789659357	unchanged	-5.14020237	0.400437026	0.789659357	unchanged	-28.31708023	C20H32O4	371.1899398	8.9344	C14781	Arachidonic acid metabolism(ko00590);;Metabolic pathways(ko01100)	--	--	--	--	HMDB0005050	877878-78-9	Organic compounds	Organic acids and derivatives	Hydroxy acids and derivatives	Medium-chain hydroxy acids and derivatives
neg_17490	3-O-Mycarosylerythronolide B	17497.90306	5462.079973	3362.14233	1785.000956	7.63E-09	7.63E-09	4221.583571	6093.780891	16006.05905	-1.724320183	0.152313148	1.018771569	unchanged	1.724320183	0.152313148	1.018771569	unchanged	-14.35811837	C28H50O10	545.3252769	8.9344	--	--	--	--	--	--	--	--	--	--	--	--
neg_17491	Geranyl-hydroxybenzoate	94620.53141	8783.684792	941.5881357	1223.95801	7.63E-09	3260.732539	1865.864536	2371.842374	3075.45898	-2.942228774	0.377499691	0.632024115	unchanged	2.942228774	0.377499691	0.632024115	unchanged	9.034289953	C17H22O3	547.3114663	8.92725	C18131	Ubiquinone and other terpenoid-quinone biosynthesis(ko00130);;Biosynthesis of secondary metabolites(ko01110)	--	--	--	--	--	--	--	--	--	--
neg_17493	N1-(3,4-Dihydroxybenzoyl)-N8,N'8-citryl-bis(spermidine)	12313.02721	3185.281677	840.3308908	6353.29756	7.63E-09	3728.142103	4494.792348	6128.330737	4957.597538	-1.285340544	0.119374099	1.114099082	unchanged	1.285340544	0.119374099	1.114099082	unchanged	8.432613131	C27H46N6O8	581.3353467	8.9344	C22069	Biosynthesis of siderophore group nonribosomal peptides(ko01053)	--	--	--	--	--	--	--	--	--	--
neg_17503	3-Hydroxy-palmitic acid methyl ester	1932.707911	92851.79804	5273.563718	396.9941811	0.095340539	0.669608653	364.3824887	1205.475685	73.34024534	5.10572964	0.370776238	0.843580931	unchanged	-5.10572964	0.370776238	0.843580931	unchanged	3.708726583	C17H34O3	331.2273286	8.941533333	C11849	Two-component system(ko02020)	--	--	--	--	--	--	--	--	--	--
neg_17513	Oleoyl Ethyl Amide	7.63E-09	80.33408421	1.635896416	20.56687586	7.63E-09	14989.00821	36.53584645	98.82009768	109.993212	-6.893114164	0.368811564	0.667322146	unchanged	6.893114164	0.368811564	0.667322146	unchanged	-3.366720078	C20H39NO	354.3003264	8.948666667	--	--	--	--	--	--	--	--	--	--	--	--
neg_17523	Stearic acid-propyl ester	889.4462118	158.7695046	89.91211576	7.63E-09	7.63E-09	7.63E-09	0.004567043	64.77225154	7.63E-09	-1.618098527	0.509357533	0.469457504	unchanged	1.618098527	0.509357533	0.469457504	unchanged	-5.88654627	C21H42O2	371.3147626	8.955816667	--	--	--	--	--	--	--	--	--	--	--	--
neg_17535	Avermectin A1b monosaccharide	14974.07509	3473.234494	8137.05811	6416.355628	7.63E-09	907.0445819	2471.462054	3053.451566	2696.248705	-0.097110477	0.92293381	0.067056837	unchanged	0.097110477	0.92293381	0.067056837	unchanged	9.985181597	C41H60O11	773.419039	8.955816667	C11966	Biosynthesis of 12-, 14- and 16-membered macrolides(ko00522);;Metabolic pathways(ko01100);;Biosynthesis of secondary metabolites(ko01110)	--	--	--	--	--	--	--	--	--	--
neg_17536	PI(14:1(9Z)/16:1(9Z))	100682.927	39697.29676	13926.39009	16970.93274	7.63E-09	4897.108556	8821.630967	12228.6938	7682.235706	-0.606036377	0.6664862	0.307574578	unchanged	0.606036377	0.6664862	0.307574578	unchanged	27.09343304	C39H71O13P	777.4770438	8.955816667	--	--	LMGP06010083	Glycerophospholipids [GP]	Glycerophosphoinositols [GP06]	Diacylglycerophosphoinositols [GP0601]	--	--	--	--	--	--
neg_17550	3-alpha(S)-Strictosidine	2094.176036	122.2087537	7.63E-09	7.63E-09	7.63E-09	146.8692972	25.21635489	463.8433699	908.5950576	-4.574075527	0.135937069	1.071713874	unchanged	4.574075527	0.135937069	1.071713874	unchanged	-10.10388068	C27H34N2O9	575.2192762	8.970083333	C03470	Indole alkaloid biosynthesis(ko00901);;Biosynthesis of various alkaloids(ko00996);;Biosynthesis of plant secondary metabolites(ko01060);;Biosynthesis of alkaloids derived from shikimate pathway(ko01063);;Metabolic pathways(ko01100);;Biosynthesis of secondary metabolites(ko01110)	--	--	--	--	--	--	--	--	--	--
neg_17562	2-Oxo-10-methylthiodecanoic acid	7.63E-09	15.93035662	2384.334393	7.63E-09	7.63E-09	7.63E-09	7.63E-09	7.63E-09	7.63E-09	36.19420071	0.387335121	0.811471964	unchanged	-36.19420071	0.387335121	0.811471964	unchanged	7.322293113	C11H20O3S	253.0896829	8.984366667	C17232	Glucosinolate biosynthesis(ko00966);;Biosynthesis of secondary metabolites(ko01110);;2-Oxocarboxylic acid metabolism(ko01210)	--	--	--	--	--	--	--	--	--	--
neg_17568	Bursehernin	7.63E-09	7.63E-09	7.63E-09	18.96671721	7.63E-09	92.23480247	79.4689489	130.3357629	103.4471434	-4.096184446	0.023725669	1.544380011	unchanged	4.096184446	0.023725669	1.544380011	unchanged	15.44016538	C21H22O6	391.1220213	8.977216667	C21183	Biosynthesis of various plant secondary metabolites(ko00999);;Metabolic pathways(ko01100);;Biosynthesis of secondary metabolites(ko01110)	--	--	--	--	--	--	--	--	--	--
neg_17578	4-Ipomeanol	1468.739465	7.63E-09	7.63E-09	750.3726545	79.94726334	13.43993676	204.561867	7.63E-09	7.63E-09	-0.700571388	0.713733069	0.267832662	unchanged	0.700571388	0.713733069	0.267832662	unchanged	-2.670979652	C9H12O3	167.0709189	8.9915	--	--	--	--	--	--	HMDB0030472	32954-58-8	Organic compounds	Organic oxygen compounds	Organooxygen compounds	Carbonyl compounds
neg_1758	9(S)-HPETE	1718467.801	19580.6423	27938.88623	7.63E-09	7.63E-09	5896.49364	43049.61709	16386.37681	6598.466243	-4.913688511	0.366396502	0.646891197	unchanged	4.913688511	0.366396502	0.646891197	unchanged	1.516656754	C20H32O4	381.2287723	11.08111667	C14821	Arachidonic acid metabolism(ko00590);;Serotonergic synapse(ko04726)	--	--	--	--	--	--	--	--	--	--
neg_17580	Biliverdin	100924.1575	29389.98378	16641.72179	29799.86836	9109.257494	255103.4415	209088.0807	448923.929	225747.5871	-3.545562374	0.01576466	1.634385549	unchanged	3.545562374	0.01576466	1.634385549	unchanged	17.88338586	C33H34N4O6	581.250971	8.9915	C00500	Porphyrin metabolism(ko00860);;Metabolic pathways(ko01100);;Biosynthesis of secondary metabolites(ko01110)	--	--	--	--	HMDB0001008	114-25-0	Organic compounds	Organoheterocyclic compounds	Tetrapyrroles and derivatives	Bilirubins
neg_17607	Deacetylvindoline	276.1445076	19.96028942	15.85776286	151.4550157	7.63E-09	61.84683411	36.99556697	22.66782049	2.928047581	-0.77502886	0.603124578	0.387000369	unchanged	0.77502886	0.603124578	0.387000369	unchanged	-10.29858245	C23H30N2O5	435.1858741	9.01305	C01091	Indole alkaloid biosynthesis(ko00901);;Metabolic pathways(ko01100);;Biosynthesis of secondary metabolites(ko01110)	--	--	--	--	--	--	--	--	--	--
neg_17610	Paxilline	1854.231837	35.81881841	7.63E-09	433.2474003	7.63E-09	495.3971754	1.586367293	9.314328722	31.15584815	-2.028236122	0.378835438	0.634931649	unchanged	2.028236122	0.378835438	0.634931649	unchanged	-21.44765953	C27H33NO4	456.2062915	9.005783333	C13782	Indole diterpene alkaloid biosynthesis(ko00403);;Biosynthesis of secondary metabolites(ko01110)	--	--	--	--	HMDB0030323	57186-25-1	Organic compounds	Organoheterocyclic compounds	Naphthopyrans	--
neg_17637	Cyclooctat-9-ene-5,7-diol	4366.007149	2620.365741	2573.331884	1471.397211	7.63E-09	4571.613172	2667.169915	4659.307922	4489.805066	-1.316757289	0.0176714	1.654864514	unchanged	1.316757289	0.0176714	1.654864514	unchanged	-9.157034772	C20H34O2	351.2522782	9.027333333	C21978	Biosynthesis of various other secondary metabolites(ko00997);;Metabolic pathways(ko01100);;Biosynthesis of secondary metabolites(ko01110)	--	--	--	--	--	--	--	--	--	--
neg_17643	Leukotriene B4	149383.198	1694437.053	333963.702	148183.4575	12073.32016	45538.76209	3421763.191	1225673.166	48818.13573	-0.838207188	0.58884895	0.389150922	unchanged	0.838207188	0.58884895	0.389150922	unchanged	9.575280617	C20H32O4	381.2314819	9.034466667	C02165	Arachidonic acid metabolism(ko00590);;Metabolic pathways(ko01100);;PPAR signaling pathway(ko03320);;Neuroactive ligand-receptor interaction(ko04080);;Serotonergic synapse(ko04726);;Inflammatory mediator regulation of TRP channels(ko04750);;Bile secretion(ko04976);;Eicosanoids(ko07034)	LMFA03020001	Fatty Acyls [FA]	Eicosanoids [FA03]	Leukotrienes [FA0302]	HMDB0001085	71160-24-2	Organic compounds	Lipids and lipid-like molecules	Fatty Acyls	Eicosanoids
neg_17650	4beta-(hydroxymethyl)-4alpha-methyl-5alpha-cholest-7-en-3beta-ol	626.1622566	1118.377999	311.5427425	399.1564615	7.63E-09	62.82552022	402.0355589	496.885262	522.9314288	0.11522682	0.897331521	0.120464768	unchanged	-0.11522682	0.897331521	0.120464768	unchanged	-21.44184482	C29H50O2	451.3465205	9.034466667	--	--	LMST01010203	Sterol Lipids [ST]	Sterols [ST01]	Cholesterol and derivatives [ST0101]	HMDB0304207	--	Organic compounds	Lipids and lipid-like molecules	Steroids and steroid derivatives	Cholestane steroids
neg_17656	3-O-alpha-Mycarosylerythronolide B	9118.429145	5899.581613	2401.543882	1036.625568	7.63E-09	386.4391099	5581.687694	5102.121534	7876.862309	-1.265724679	0.140992322	1.052869368	unchanged	1.265724679	0.140992322	1.052869368	unchanged	-8.973766898	C28H50O10	545.3282186	9.027333333	C06630	Biosynthesis of 12-, 14- and 16-membered macrolides(ko00522);;Metabolic pathways(ko01100);;Biosynthesis of secondary metabolites(ko01110)	--	--	--	--	--	--	--	--	--	--
neg_17663	Avermectin B1a monosaccharide	5757.14726	3259.100709	4258.009332	1241.478205	7.63E-09	2444.133364	4926.726638	4814.8585	3962.665948	-1.000596886	0.106842258	1.251808727	unchanged	1.000596886	0.106842258	1.251808727	unchanged	13.56770197	C41H60O11	773.4216485	9.034466667	C11981	Biosynthesis of 12-, 14- and 16-membered macrolides(ko00522);;Metabolic pathways(ko01100);;Biosynthesis of secondary metabolites(ko01110)	--	--	--	--	--	--	--	--	--	--
neg_17680	15-keto-Prostaglandin E2	697.7045767	1077.494588	30956.57654	994.5966317	7.63E-09	189.7759291	85.13210811	162.9141573	185.8706392	4.965510546	0.368579119	0.842759605	unchanged	-4.965510546	0.368579119	0.842759605	unchanged	16.50765878	C20H30O5	371.189773	9.048733333	C04707	Arachidonic acid metabolism(ko00590)	LMFA03010030	Fatty Acyls [FA]	Eicosanoids [FA03]	Prostaglandins [FA0301]	HMDB0003175	26441-05-4	Organic compounds	Lipids and lipid-like molecules	Fatty Acyls	Eicosanoids
neg_17691	Avermectin A2b aglycone	1192.129214	8496.526012	5883.401782	1143.197185	7.63E-09	15441.87763	7704.111554	10491.55521	7697.370276	-1.132033462	0.173809179	1.000631017	unchanged	1.132033462	0.173809179	1.000631017	unchanged	-1.780790324	C34H50O9	647.3426134	9.048733333	C11956	Biosynthesis of 12-, 14- and 16-membered macrolides(ko00522)	--	--	--	--	--	--	--	--	--	--
neg_17692	Delta9-Tetrahydrocannabinolate	11078.00696	8675.140365	4534.211838	2668.941347	7.63E-09	5282.499532	14059.84933	15874.30337	14077.04011	-1.604888441	0.017463044	1.538859562	unchanged	1.604888441	0.017463044	1.538859562	unchanged	1.818979263	C22H30O4	715.4228456	9.048733333	C21903	Biosynthesis of various plant secondary metabolites(ko00999);;Metabolic pathways(ko01100);;Biosynthesis of secondary metabolites(ko01110)	--	--	--	--	--	--	--	--	--	--
neg_17697	Acetyllysine	7.63E-09	7.63E-09	7.63E-09	7.63E-09	7.63E-09	143.307527	40.93506793	62.4372494	35.17088655	-32.78208229	0.078098044	1.272701018	unchanged	32.78208229	0.078098044	1.272701018	unchanged	13.83656833	C8H16N2O3	233.1168981	9.056016667	--	--	--	--	--	--	HMDB0000446	1946-82-3	Organic compounds	Organic acids and derivatives	Carboxylic acids and derivatives	Amino acids, peptides, and analogues
neg_17710	PE(16:0/0:0)	2700.253765	4021.803996	2497.53002	489.7143828	7.63E-09	258.8426696	1663.920561	5252.366739	2043.194342	-0.443993542	0.627404645	0.376899116	unchanged	0.443993542	0.627404645	0.376899116	unchanged	3.497729207	C21H44NO7P	452.2798484	9.056016667	--	--	LMGP02050002	Glycerophospholipids [GP]	Glycerophosphoethanolamines [GP02]	Monoacylglycerophosphoethanolamines [GP0205]	HMDB0011503	53862-35-4	Organic compounds	Lipids and lipid-like molecules	Glycerophospholipids	Glycerophosphoethanolamines
neg_17713	fumagillin	785.5432644	471.4715964	389.6639727	15.16266191	7.63E-09	10.48952851	185.1232177	414.1518232	102.0010798	-0.450949952	0.677971143	0.30772074	unchanged	0.450949952	0.677971143	0.30772074	unchanged	-19.54013085	C26H36O7	481.211778	9.056016667	C09668	--	LMPR0103060003	Prenol Lipids [PR]	Isoprenoids [PR01]	C15 isoprenoids (sesquiterpenes) [PR0103]	HMDB0242599	--	Organic compounds	Lipids and lipid-like molecules	Fatty Acyls	Fatty acids and conjugates
neg_17724	4,4'-Diapolycopenedial	15526.03764	10711.71043	25732.86791	4356.015591	7.63E-09	4797.542585	10866.79258	19061.92567	6575.947549	-0.15608994	0.85997488	0.147430623	unchanged	0.15608994	0.85997488	0.147430623	unchanged	-7.978918351	C30H36O2	427.2608368	9.070283333	C19798	Carotenoid biosynthesis(ko00906);;Biosynthesis of secondary metabolites(ko01110)	LMPR0106010053	Prenol Lipids [PR]	Isoprenoids [PR01]	C30 isoprenoids (triterpenes) [PR0106]	--	--	--	--	--	--
neg_17752	3,4-Dihydrospheroidene	300.4176976	7342.923901	7798.259785	2035.144633	7.63E-09	42.97346604	3486.710118	7503.236458	5809.634263	0.324732523	0.734613064	0.277995151	unchanged	-0.324732523	0.734613064	0.277995151	unchanged	-24.12850409	C41H62O	605.4357031	9.084566667	C15895	Carotenoid biosynthesis(ko00906);;Metabolic pathways(ko01100);;Biosynthesis of secondary metabolites(ko01110)	--	--	--	--	--	--	--	--	--	--
neg_17756	2-octaprenyl-3-methyl-5-hydroxy-6-methoxy-1,4-benzoquinone	41710.05459	11261.64523	9439.725222	5172.739155	7.63E-09	3516.60227	11329.9589	12589.56549	10880.33684	-1.307040828	0.234754567	0.844792213	unchanged	1.307040828	0.234754567	0.844792213	unchanged	-4.751018191	C48H72O4	747.5090768	9.084566667	C05815	--	--	--	--	--	--	--	--	--	--	--
neg_17757	Demethyllactenocin	50573.09033	10666.88426	17018.0442	2214.019005	7.63E-09	155681.4498	88493.48557	56881.3863	112764.559	-3.635254545	0.010310199	1.696443005	unchanged	3.635254545	0.010310199	1.696443005	unchanged	-10.70710914	C37H61NO14	764.3759137	9.084566667	C12003	Biosynthesis of 12-, 14- and 16-membered macrolides(ko00522);;Metabolic pathways(ko01100);;Biosynthesis of secondary metabolites(ko01110)	--	--	--	--	--	--	--	--	--	--
neg_17766	Rutacridone	7.63E-09	10974.92526	3446.056539	232.3438703	7.63E-09	1.07661293	1658.983315	2282.026443	1604.656022	1.723443596	0.394771815	0.790099837	unchanged	-1.723443596	0.394771815	0.790099837	unchanged	8.682088952	C19H17NO3	306.1162334	9.0917	C10738	Biosynthesis of various alkaloids(ko00996);;Biosynthesis of alkaloids derived from shikimate pathway(ko01063);;Biosynthesis of secondary metabolites(ko01110)	--	--	--	--	HMDB0033852	17948-33-3	Organic compounds	Organoheterocyclic compounds	Quinolines and derivatives	Benzoquinolines
neg_1777	S-Methyl-L-cysteine	7.63E-09	1818.464822	2629.919475	7.63E-09	7.63E-09	1501.008677	730.7589705	7.63E-09	7.63E-09	1.317022689	0.409424853	0.70911281	unchanged	-1.317022689	0.409424853	0.70911281	unchanged	-6.45123208	C4H9NO2S	170.0039297	11.16116667	C22040	ABC transporters(ko02010)	--	--	--	--	HMDB0002108	1187-84-4	Organic compounds	Organic acids and derivatives	Carboxylic acids and derivatives	Amino acids, peptides, and analogues
neg_17772	(6R)-6-(l-erythro-1,2-dihydroxypropyl)-5,6,7,8-tetrahydro-4a-hydroxypterin	5382.318082	2889.875716	3361.23094	3232.96916	7.63E-09	2052.978764	3486.831049	5722.759703	3325.224174	-0.752335212	0.170028098	1.027247864	unchanged	0.752335212	0.170028098	1.027247864	unchanged	13.55421626	C9H14N4O3	451.2120336	9.0917	C15522	Folate biosynthesis(ko00790);;Metabolic pathways(ko01100)	--	--	--	--	HMDB0002281	1379003-93-6	Organic compounds	Organoheterocyclic compounds	Pteridines and derivatives	Pterins and derivatives
neg_17781	Biliverdin-IX-beta	53.2124591	7.63E-09	7.63E-09	7.63E-09	7.63E-09	1251.696492	22.86037599	50.27673779	7.63E-09	-35.07170319	0.322190432	0.732904359	unchanged	35.07170319	0.322190432	0.732904359	unchanged	-10.50484468	C33H34N4O6	617.2111197	9.0917	C21724	Porphyrin metabolism(ko00860)	--	--	--	--	--	--	--	--	--	--
neg_17793	PC(18:3(6Z,9Z,12Z)/16:0)	58017.15222	81240.69567	5286.270425	5676.584304	7.63E-09	43.72961903	1896.710376	3416.515397	2618.931576	0.804436539	0.679290926	0.359354533	unchanged	-0.804436539	0.679290926	0.359354533	unchanged	-7.148887138	C42H78NO8P	776.5157716	9.09885	--	--	LMGP01011646	Glycerophospholipids [GP]	Glycerophosphocholines [GP01]	Diacylglycerophosphocholines [GP0101]	HMDB0008166	--	Organic compounds	Lipids and lipid-like molecules	Glycerophospholipids	Glycerophosphocholines
neg_17802	PS(18:1(9Z)/0:0)	1013.341412	2899.725781	3862.619098	7.63E-09	7.63E-09	3348.600761	3972.661679	4540.43332	3781.165952	-0.978535972	0.217570028	0.995806635	unchanged	0.978535972	0.217570028	0.995806635	unchanged	6.823015695	C24H46NO9P	1105.603029	9.106116667	--	--	LMGP03050001	Glycerophospholipids [GP]	Glycerophosphoserines [GP03]	Monoacylglycerophosphoserines [GP0305]	HMDB0240603	89319-60-8	Organic compounds	Lipids and lipid-like molecules	Glycerophospholipids	Glycerophosphoserines
neg_17819	PC(20:5(5Z,8Z,11Z,14Z,17Z)/P-16:0)	3943.963711	1551.900862	2129.150013	1268.374171	7.63E-09	36.0043336	676.9881379	947.7606467	891.3954018	-0.07038752	0.941804872	0.047157263	unchanged	0.07038752	0.941804872	0.047157263	unchanged	-7.03001594	C44H78NO7P	808.5444256	9.106116667	--	--	--	--	--	--	HMDB0008521	--	Organic compounds	Lipids and lipid-like molecules	Glycerophospholipids	Glycerophosphocholines
neg_17820	3',4'-Anhydrovinblastine	34315.25214	8350.089583	10936.61351	2811.156823	7.63E-09	5414.398639	8291.309723	10169.1486	9071.042741	-1.283938733	0.226456632	0.86072301	unchanged	1.283938733	0.226456632	0.86072301	unchanged	-2.817327785	C46H56N4O8	813.3822501	9.106116667	C11641	Indole alkaloid biosynthesis(ko00901);;Metabolic pathways(ko01100);;Biosynthesis of secondary metabolites(ko01110)	--	--	--	--	--	--	--	--	--	--
neg_17823	Galactosylceramide (d18_1_24_1(15Z))	7.63E-09	1393.007808	1706.907761	22.62930923	7.63E-09	7.63E-09	308.1001583	616.1834719	538.3568245	1.416075231	0.362751362	0.820478601	unchanged	-1.416075231	0.362751362	0.820478601	unchanged	10.84450206	C48H91NO11S	934.6391342	9.106116667	--	--	--	--	--	--	--	--	--	--	--	--
neg_17825	(-)-alpha-Bisabolol	3.832186387	7.63E-09	7.63E-09	1.466834111	7.63E-09	1942.921401	2090.362023	2611.637532	1354.965589	-12.09182091	0.023098042	1.567979437	unchanged	12.09182091	0.023098042	1.567979437	unchanged	-5.114332987	C15H26O	267.1954319	9.1204	C09621	Biosynthesis of terpenoids and steroids(ko01062);;Metabolic pathways(ko01100)	LMPR0103060001	Prenol Lipids [PR]	Isoprenoids [PR01]	C15 isoprenoids (sesquiterpenes) [PR0103]	HMDB0036197	23089-26-1	Organic compounds	Lipids and lipid-like molecules	Prenol lipids	Sesquiterpenoids
neg_17834	N-Methyl-cyclo(L-Trp-L-Phe)	2480.057244	119.7449914	355.8720123	31.81675124	7.63E-09	1968.555439	2282.542666	2094.811347	865.5033911	-3.933496031	0.002107984	1.836788597	down	3.933496031	0.002107984	1.836788597	up	-3.737780603	C21H21N3O2	739.3223615	9.1204	C22143	Biosynthesis of various other secondary metabolites(ko00997);;Metabolic pathways(ko01100);;Biosynthesis of secondary metabolites(ko01110)	--	--	--	--	--	--	--	--	--	--
neg_1784	(2S)-2-Hydroxy-3-oxobutyl phosphate	14655.63003	58689.61345	111955.8	7.63E-09	7.63E-09	42537.56457	21640.87773	683.0593397	509.9508942	1.414369513	0.402438021	0.75395546	unchanged	-1.414369513	0.402438021	0.75395546	unchanged	30.276388	C4H9O6P	183.0119695	11.18201667	--	--	--	--	--	--	--	--	--	--	--	--
neg_17853	(+)-Pinoresinol	20283.77835	1707.921355	1168.563968	8402.496191	7.63E-09	39.38487369	15113.27084	275.917634	375.8679146	-1.355963077	0.394086095	0.608745331	unchanged	1.355963077	0.394086095	0.608745331	unchanged	-23.87666331	C20H22O6	393.1024885	9.127533333	C05366	Biosynthesis of various plant secondary metabolites(ko00999);;Biosynthesis of phenylpropanoids(ko01061);;Metabolic pathways(ko01100);;Biosynthesis of secondary metabolites(ko01110)	--	--	--	--	--	--	--	--	--	--
neg_17856	7alpha-Hydroxycholesterol	1595.020059	365.553096	920.8101075	364.3372026	7.63E-09	293.0978155	630.1366031	1853.49486	1539.424624	-1.518438282	0.072202941	1.232593441	unchanged	1.518438282	0.072202941	1.232593441	unchanged	4.203837149	C27H46O2	437.3208734	9.127533333	C03594	Primary bile acid biosynthesis(ko00120);;Metabolic pathways(ko01100)	--	--	--	--	HMDB0001496	566-26-7	Organic compounds	Lipids and lipid-like molecules	Steroids and steroid derivatives	Cholestane steroids
neg_17882	Phenylethylacetate	4132.041841	98.12659193	1031.485072	5.170715461	7.63E-09	5881.735305	3585.142495	7558.390554	2866.373805	-4.08204175	0.00453617	1.767646247	down	4.08204175	0.00453617	1.767646247	up	8.587290111	C10H11O2-	371.1528128	9.14825	--	--	--	--	--	--	--	--	--	--	--	--
neg_17885	DG(12:0/16:1(9Z)/0:0)	100.642439	21.97348042	40.70821081	105.5269558	7.63E-09	16.53874508	242.72964	366.0556315	1246.403476	-3.229678293	0.186747508	0.964656821	unchanged	3.229678293	0.186747508	0.964656821	unchanged	-4.189306302	C31H58O5	555.4244895	9.14825	--	--	--	--	--	--	--	--	--	--	--	--
neg_17899	Abscisate	2397.808553	61.3892361	537.3416722	142.2380928	7.63E-09	392.8566958	2370.909568	6751.445386	7013.459882	-4.352921033	0.051849257	1.374424353	unchanged	4.352921033	0.051849257	1.374424353	unchanged	-1.914697687	C15H20O4	587.2636296	9.162516667	C06082	Carotenoid biosynthesis(ko00906);;Biosynthesis of plant secondary metabolites(ko01060);;Biosynthesis of terpenoids and steroids(ko01062);;Biosynthesis of plant hormones(ko01070);;Metabolic pathways(ko01100);;Biosynthesis of secondary metabolites(ko01110);;Plant hormone signal transduction(ko04075)	--	--	--	--	HMDB0029382	639-46-3	Organic compounds	Lipids and lipid-like molecules	Prenol lipids	Sesquiterpenoids
neg_17918	cis-2-Carboxycyclohexyl-acetic acid	815.9796788	2.086627399	2462.646587	1601.901334	7.63E-09	11945.49574	2900.433667	3096.810276	2772.992108	-2.082627651	0.171882035	0.993243634	unchanged	2.082627651	0.171882035	0.993243634	unchanged	-21.17016959	C9H14O4	431.1843898	9.155383333	C14112	Naphthalene degradation(ko00626);;Microbial metabolism in diverse environments(ko01120)	--	--	--	--	--	--	--	--	--	--
neg_17931	Melamine	58.39837233	7.63E-09	7.63E-09	519.9814516	7.63E-09	5934.063248	2375.666261	4777.614617	3508.065742	-4.679320051	0.033530179	1.48847398	unchanged	4.679320051	0.033530179	1.48847398	unchanged	2.877128799	C3H6N6	161.0351582	9.169783333	C08737	Atrazine degradation(ko00791);;Microbial metabolism in diverse environments(ko01120)	--	--	--	--	HMDB0041922	108-78-1	Organic compounds	Organoheterocyclic compounds	Triazines	1,3,5-triazines
neg_17932	2,6-Dihydroxy-N-methylmyosmine	12785.29941	7.63E-09	7.63E-09	16.72791376	7.63E-09	84503.61078	25237.62507	46538.36381	29599.05933	-13.21385692	0.03301435	1.49971818	unchanged	13.21385692	0.03301435	1.49971818	unchanged	-1.796059731	C10H12N2O2	191.0822562	9.169783333	C16151	Nicotinate and nicotinamide metabolism(ko00760);;Microbial metabolism in diverse environments(ko01120)	--	--	--	--	--	--	--	--	--	--
neg_17948	Manumycin A	40980.0519	6105.110981	9084.184881	2325.42592	7.63E-09	43989.43485	142835.0949	287348.1125	110501.72	-4.83679792	0.054970402	1.354896983	unchanged	4.83679792	0.054970402	1.354896983	unchanged	1.144252573	C31H38N2O7	595.2667341	9.169783333	C12111	--	LMFA08020185	Fatty Acyls [FA]	Fatty amides [FA08]	N-acyl amines [FA0802]	HMDB0242678	--	Organic compounds	Organic oxygen compounds	Organooxygen compounds	Carbonyl compounds
neg_17961	18-Hydroxyoleate	55262.18695	99678.98631	41943.26024	168495.7634	25909.06966	117480.0761	58643.74405	72588.03529	42744.59097	0.276740224	0.695396102	0.339283369	unchanged	-0.276740224	0.695396102	0.339283369	unchanged	-2.371059928	C18H34O3	297.2428113	9.176933333	C19616	Cutin, suberine and wax biosynthesis(ko00073)	--	--	--	--	HMDB0304033	--	Organic compounds	Lipids and lipid-like molecules	Fatty Acyls	Fatty acids and conjugates
neg_17972	2,2'-Diketospirilloxanthin	290.2848896	1560.126686	1182.571748	444.0551064	7.63E-09	3.834707052	509.078119	149.6382681	459.7597143	1.495666934	0.242634687	1.042994574	unchanged	-1.495666934	0.242634687	1.042994574	unchanged	3.145516002	C42H56O4	645.3944922	9.176933333	C15885	Carotenoid biosynthesis(ko00906);;Metabolic pathways(ko01100);;Biosynthesis of secondary metabolites(ko01110)	LMPR01070154	Prenol Lipids [PR]	Isoprenoids [PR01]	C40 isoprenoids (tetraterpenes) [PR0107]	--	--	--	--	--	--
neg_17991	cis-2-Dodecenoic acid	280.2160507	2.43975414	1.681102164	126.2959117	7.63E-09	840.1471712	136.535864	56.06517305	324.3330188	-3.328186918	0.097316354	1.194592508	unchanged	3.328186918	0.097316354	1.194592508	unchanged	5.821668516	C12H22O2	455.3401182	9.198466667	C21202	Quorum sensing(ko02024)	--	--	--	--	HMDB0010729	--	Organic compounds	Lipids and lipid-like molecules	Fatty Acyls	Fatty acids and conjugates
neg_17992	3beta-hydroxy-4beta-methyl-5alpha-cholest-7-ene-4alpha-carbaldehyde	21159.76427	2990.786276	6106.139322	5430.866316	7.63E-09	1035.869015	3292.206876	5270.344636	3118.994086	-0.899570201	0.45741405	0.532480496	unchanged	0.899570201	0.45741405	0.532480496	unchanged	8.666460241	C29H48O2	463.3385445	9.198466667	C11509	--	LMST01010204	Sterol Lipids [ST]	Sterols [ST01]	Cholesterol and derivatives [ST0101]	HMDB0304158	--	Organic compounds	Lipids and lipid-like molecules	Steroids and steroid derivatives	Cholestane steroids
neg_18073	trans-Zeatin-7-beta-D-glucoside	7.63E-09	1200.300856	390.1448522	73.83607737	7.63E-09	7.63E-09	7.63E-09	7.63E-09	7.63E-09	35.66590689	0.227180419	1.116475485	unchanged	-35.66590689	0.227180419	1.116475485	unchanged	-9.067323083	C16H23N5O6	380.1541009	9.234166667	C16443	Zeatin biosynthesis(ko00908);;Biosynthesis of secondary metabolites(ko01110)	--	--	--	--	--	--	--	--	--	--
neg_18084	Protorifamycin I	8750.831475	640.8309401	412.6603135	301.4194624	7.63E-09	597.0780931	5047.781036	19981.10027	1586.885536	-4.408342723	0.122065579	1.102954744	unchanged	4.408342723	0.122065579	1.102954744	unchanged	2.035307807	C35H45NO10	660.2803156	9.227016667	C12246	Biosynthesis of ansamycins(ko01051)	LMPK05000007	Polyketides [PK]	Ansamycins and related polyketides [PK05]	--	HMDB0039057	69239-53-8	Organic compounds	Phenylpropanoids and polyketides	Coumarins and derivatives	Furanocoumarins
neg_18088	3-Methylbutanoic acid	7.63E-09	7.63E-09	7.63E-09	7.63E-09	7.63E-09	2845.57356	956.6418147	1581.266691	1178.877021	-37.32329361	0.047155949	1.414271417	unchanged	37.32329361	0.047155949	1.414271417	unchanged	-1.888037648	C5H10O2	101.0606104	9.2413	C08262	Biosynthesis of alkaloids derived from histidine and purine(ko01065);;Biosynthesis of secondary metabolites(ko01110);;Protein digestion and absorption(ko04974)	--	--	--	--	HMDB0000718	503-74-2	Organic compounds	Lipids and lipid-like molecules	Fatty Acyls	Fatty acids and conjugates
neg_18089	11-cis-Retinol	1675.678791	68291.54619	10618.63593	1901.739594	7.63E-09	236.8555107	4165.514569	7664.541238	917.0823233	2.784643369	0.364904165	0.851253038	unchanged	-2.784643369	0.364904165	0.851253038	unchanged	-2.217898752	C20H30O	331.2272336	9.2413	C00899	Retinol metabolism(ko00830);;Metabolic pathways(ko01100)	LMPR01090005	Prenol Lipids [PR]	Isoprenoids [PR01]	Retinoids [PR0109]	HMDB0006216	22737-96-8	Organic compounds	Lipids and lipid-like molecules	Prenol lipids	Retinoids
neg_18125	ent-2alpha,3alpha-Dihydroxyisokaurene	4948.5948	4677.721162	1513.049353	2552.661433	7.63E-09	474.6594155	883.8404632	3018.181724	1226.495713	0.050714361	0.955014387	0.054088277	unchanged	-0.050714361	0.955014387	0.054088277	unchanged	-2.502999006	C20H32O2	349.2376716	9.270116667	C21831	Diterpenoid biosynthesis(ko00904);;Biosynthesis of secondary metabolites(ko01110)	--	--	--	--	--	--	--	--	--	--
neg_18126	6-Ketoprostaglandin E1	654.8628042	7.63E-09	43.7097717	314.4127738	7.63E-09	141.9863257	433.0001014	129.1150832	35.31183985	-1.639062988	0.214717699	0.886595323	unchanged	1.639062988	0.214717699	0.886595323	unchanged	-5.996784254	C20H32O6	389.1923484	9.270116667	--	--	--	--	--	--	HMDB0004241	67786-53-2	Organic compounds	Lipids and lipid-like molecules	Fatty Acyls	Eicosanoids
neg_18128	(25R)-3-Oxocholest-4-en-26-oate	5979.532246	233634.9005	55436.02979	8145.386816	7.63E-09	4394.809108	37617.71451	35610.99423	9519.553339	1.996238119	0.383498458	0.815666812	unchanged	-1.996238119	0.383498458	0.815666812	unchanged	-8.642763558	C27H42O3	459.3080173	9.270116667	C20839	Steroid degradation(ko00984);;Microbial metabolism in diverse environments(ko01120)	--	--	--	--	--	--	--	--	--	--
neg_18151	Magnoflorine	1338.661465	4031.67073	763.0495372	2.0329655	7.63E-09	7.63E-09	374.7810364	439.1790835	291.9860848	1.294383369	0.519029615	0.600752067	unchanged	-1.294383369	0.519029615	0.600752067	unchanged	6.149184197	C20H24NO4+	377.1420386	9.2844	C09581	Isoquinoline alkaloid biosynthesis(ko00950);;Biosynthesis of secondary metabolites(ko01110)	--	--	--	--	HMDB0304413	--	Organic compounds	Alkaloids and derivatives	Aporphines	--
neg_18154	Fludrocortisone acetate	7.63E-09	7.63E-09	7.63E-09	7.63E-09	7.63E-09	7.63E-09	7.63E-09	7.63E-09	5.728733884	-27.16151112	0.373900966	0.658598462	unchanged	27.16151112	0.373900966	0.658598462	unchanged	-25.41123608	C23H31FO6	443.1744059	9.2844	C08186	--	LMST02030122	Sterol Lipids [ST]	Steroids [ST02]	C21 steroids (gluco/mineralocorticoids, progestogins) and derivatives [ST0203]	HMDB0252329	--	Organic compounds	Lipids and lipid-like molecules	Steroids and steroid derivatives	Pregnane steroids
neg_18156	Demethylphylloquinol	5897.467201	6600.544886	28591.87453	77283.17725	7.63E-09	3298.216237	11544.60274	23988.59606	15752.18196	1.216984685	0.431134257	0.720456707	unchanged	-1.216984685	0.431134257	0.720456707	unchanged	13.75190795	C30H46O2	473.3252102	9.2844	C21084	Ubiquinone and other terpenoid-quinone biosynthesis(ko00130);;Metabolic pathways(ko01100);;Biosynthesis of secondary metabolites(ko01110);;Biosynthesis of cofactors(ko01240)	--	--	--	--	HMDB0304329	--	Organic compounds	Lipids and lipid-like molecules	Prenol lipids	Diterpenoids
neg_18172	Ergosta-5,7,22,24(28)-tetraen-3beta-ol	18392.2232	13588.45953	31589.46046	15407.35268	7.63E-09	7189.765529	10711.11787	22072.64335	9801.209275	0.151822606	0.840387778	0.18138821	unchanged	-0.151822606	0.840387778	0.18138821	unchanged	0.554469782	C28H42O	429.2931859	9.291533333	C05440	Steroid biosynthesis(ko00100);;Metabolic pathways(ko01100);;Biosynthesis of secondary metabolites(ko01110)	LMST01031015	Sterol Lipids [ST]	Sterols [ST01]	Ergosterols and C24-methyl derivatives [ST0103]	--	--	--	--	--	--
neg_18173	Gentamicin X2	386.0033412	889.6995046	917.7608207	7.63E-09	7.63E-09	953.5195691	899.5371981	1555.409635	1142.806267	-1.127823224	0.149564681	1.109406302	unchanged	1.127823224	0.149564681	1.109406302	unchanged	1.902622919	C19H38N4O10	517.2291123	9.291533333	C17702	Neomycin, kanamycin and gentamicin biosynthesis(ko00524);;Biosynthesis of secondary metabolites(ko01110)	--	--	--	--	--	--	--	--	--	--
neg_18195	Biotin sulfoxide	7.63E-09	7.63E-09	7.63E-09	7.63E-09	7.63E-09	5675.971201	2349.006787	2973.586029	2595.856049	-38.37402178	0.039676373	1.457546925	unchanged	38.37402178	0.039676373	1.457546925	unchanged	-14.74981865	C10H16N2O4S	259.0719654	9.313083333	C20386	Biotin metabolism(ko00780);;Metabolic pathways(ko01100)	--	--	--	--	HMDB0249229	--	Organic compounds	Organoheterocyclic compounds	Biotin and derivatives	--
neg_18222	Gibberellin A53	27.00123119	9.87139272	115.4219588	422.1826243	7.63E-09	10.76214215	1.609030757	15.19552636	8.197434168	3.446683182	0.296688676	0.966334516	unchanged	-3.446683182	0.296688676	0.966334516	unchanged	18.30074188	C20H28O5	369.174714	9.320483333	C06094	Diterpenoid biosynthesis(ko00904);;Metabolic pathways(ko01100);;Biosynthesis of secondary metabolites(ko01110)	LMPR0104170007	Prenol Lipids [PR]	Isoprenoids [PR01]	C20 isoprenoids (diterpenes) [PR0104]	HMDB0036895	51576-08-0	Organic compounds	Lipids and lipid-like molecules	Prenol lipids	Diterpenoids
neg_1824	PI(12:0/18:0)	410.7728123	21442.60706	51.31666877	7.63E-09	7.63E-09	939.9503781	1370.498985	130.5022248	476.5157667	3.013025519	0.444300011	0.723992211	unchanged	-3.013025519	0.444300011	0.723992211	unchanged	-27.64984501	C39H75O13P	817.4422945	11.2038	--	--	LMGP06010913	Glycerophospholipids [GP]	Glycerophosphoinositols [GP06]	Diacylglycerophosphoinositols [GP0601]	--	--	--	--	--	--
neg_18241	Ascorbyl stearate	87.65418357	5400.421744	3304.650444	45.47122485	7.63E-09	940.2563814	1276.17505	2987.660942	520.9629063	0.912089906	0.509431245	0.591050956	unchanged	-0.912089906	0.509431245	0.591050956	unchanged	24.11814774	C24H42O7	441.2964445	9.3419	--	--	LMFA07010789	Fatty Acyls [FA]	Fatty esters [FA07]	Wax monoesters [FA0701]	HMDB0038242	10605-09-1	Organic compounds	Lipids and lipid-like molecules	Fatty Acyls	Fatty acid esters
neg_18245	PC(18:0/0:0)	11544.70287	3975.690661	5554.347046	1685.198298	7.63E-09	866.74977	3823.98617	6215.337053	4930.110827	-0.965781092	0.253811522	0.82280554	unchanged	0.965781092	0.253811522	0.82280554	unchanged	9.597671884	C26H54NO7P	558.3382141	9.3419	--	--	LMGP01050026	Glycerophospholipids [GP]	Glycerophosphocholines [GP01]	Monoacylglycerophosphocholines [GP0105]	HMDB0010384	19420-57-6	Organic compounds	Lipids and lipid-like molecules	Glycerophospholipids	Glycerophosphocholines
neg_18247	DL-1,3-diaminopropan-2-ol	1253.918406	7.63E-09	7.63E-09	7.63E-09	7.63E-09	297.7290914	949.8797127	18.47039061	7.63E-09	-35.94250144	0.118554754	1.114825255	unchanged	35.94250144	0.118554754	1.114825255	unchanged	40.07386416	C3H12N2O+2	137.0968565	9.349033333	--	--	--	--	--	--	--	--	--	--	--	--
neg_18249	4-Trimethylammoniobutanoate	27672.21899	460.621644	83.17026069	879.5341477	7.63E-09	3132.955318	7892.931731	524.6084964	271.8678314	-4.472388577	0.215453606	0.888626313	unchanged	4.472388577	0.215453606	0.888626313	unchanged	-6.490310797	C7H16NO2+	181.0865567	9.349033333	C01181	Lysine degradation(ko00310);;Metabolic pathways(ko01100);;ABC transporters(ko02010)	--	--	--	--	HMDB0001161	407-64-7	Organic compounds	Lipids and lipid-like molecules	Fatty Acyls	Fatty acids and conjugates
neg_18258	(1R,6R)-6-Hydroxy-2-succinylcyclohexa-2,4-diene-1-carboxylate	7.63E-09	7.63E-09	7.63E-09	22.77536937	7.63E-09	7.63E-09	7.63E-09	7.63E-09	7.63E-09	29.47462543	0.391002219	0.801359109	unchanged	-29.47462543	0.391002219	0.801359109	unchanged	2.165568637	C11H12O6	285.0621108	9.363316667	C05817	Ubiquinone and other terpenoid-quinone biosynthesis(ko00130);;Metabolic pathways(ko01100);;Biosynthesis of secondary metabolites(ko01110);;Biosynthesis of cofactors(ko01240)	--	--	--	--	HMDB0303951	--	Organic compounds	Organic acids and derivatives	Keto acids and derivatives	Gamma-keto acids and derivatives
neg_18261	Glucoselysine-6-phosphate	1562.848433	6934.223042	8097.676501	241.0209214	7.63E-09	3296.969489	3558.545064	160.4209067	318.3750175	1.101487428	0.423172475	0.716778118	unchanged	-1.101487428	0.423172475	0.716778118	unchanged	-6.108444403	C12H25N2O10P	409.0969786	9.363316667	C20979	Phosphotransferase system (PTS)(ko02060)	--	--	--	--	--	--	--	--	--	--
neg_18282	Antibiotic JI-20B	1710.82868	5381.009637	6984.010559	113.4812402	7.63E-09	4804.979936	6504.285597	7711.157157	6928.15104	-0.826397203	0.300677033	0.853591669	unchanged	0.826397203	0.300677033	0.853591669	unchanged	8.872741253	C20H41N5O9	1049.603496	9.377583333	C17705	Neomycin, kanamycin and gentamicin biosynthesis(ko00524);;Biosynthesis of secondary metabolites(ko01110)	--	--	--	--	--	--	--	--	--	--
neg_18286	2-Hydroxy-3-methylvalerate	7.63E-09	7.63E-09	7.63E-09	7.63E-09	7.63E-09	7.63E-09	7.63E-09	7.63E-09	7.63E-09	0	1	0	unchanged	0	1	0	unchanged	14.47697043	C6H12O3	153.0552242	9.377583333	--	--	--	--	--	--	HMDB0000317	488-15-3	Organic compounds	Lipids and lipid-like molecules	Fatty Acyls	Fatty acids and conjugates
neg_18288	Dihydromonacolin L acid	7.63E-09	1151.719484	27833.30938	228.4149667	7.63E-09	17.98836316	2753.032668	1519.898542	481.7090555	2.93570455	0.422735381	0.75284165	unchanged	-2.93570455	0.422735381	0.75284165	unchanged	5.248362426	C19H32O4	345.206429	9.377583333	C20851	Biosynthesis of various other secondary metabolites(ko00997);;Metabolic pathways(ko01100);;Biosynthesis of secondary metabolites(ko01110)	--	--	--	--	--	--	--	--	--	--
neg_18289	Gibberellin A20	8311.690612	948.5381904	887.5982501	7.63E-09	7.63E-09	8132.521189	5567.95869	5993.12475	5044.338698	-3.847961025	0.000320355	1.93210292	down	3.847961025	0.000320355	1.93210292	up	16.17311812	C19H24O5	353.1424138	9.38485	C02035	Diterpenoid biosynthesis(ko00904);;Metabolic pathways(ko01100);;Biosynthesis of secondary metabolites(ko01110)	LMPR0104170004	Prenol Lipids [PR]	Isoprenoids [PR01]	C20 isoprenoids (diterpenes) [PR0104]	HMDB0303457	--	Organic compounds	Lipids and lipid-like molecules	Prenol lipids	Diterpenoids
neg_18301	cis-11-Methyl-2-dodecenoic acid	24.01553058	343.9687871	446.8799523	70.84832578	7.63E-09	920.3050655	117.2034687	6.164984871	333.5735154	-0.379546539	0.757387963	0.250002948	unchanged	0.379546539	0.757387963	0.250002948	unchanged	8.945873732	C13H24O2	469.3572591	9.377583333	C18206	Two-component system(ko02020);;Quorum sensing(ko02024)	--	--	--	--	--	--	--	--	--	--
neg_18313	N-Acetyl-O-demethylpuromycin	749.4857107	2.291106707	17.9236058	7.63E-09	7.63E-09	1453.596112	49.43523624	124.2238339	137.9817102	-6.636921674	0.137806668	1.082310334	unchanged	6.636921674	0.137806668	1.082310334	unchanged	24.14159053	C23H29N7O6	534.1993849	9.391983333	C07031	Biosynthesis of various antibiotics(ko00998);;Metabolic pathways(ko01100);;Biosynthesis of secondary metabolites(ko01110)	--	--	--	--	--	--	--	--	--	--
neg_18327	1,5-dideoxy-1,5-imino-D-galactitol	17285.2594	307.3920425	6712.285684	1025.613343	7.63E-09	67076.605	35147.2361	68847.04493	40671.06219	-4.509302473	0.010497058	1.695580128	unchanged	4.509302473	0.010497058	1.695580128	unchanged	-18.98990743	C6H14NO4+	387.1921847	9.399133333	--	--	--	--	--	--	--	--	--	--	--	--
neg_18338	L-rhamnitol	7.63E-09	7.63E-09	7.63E-09	149.4857557	7.63E-09	20.76862891	7.63E-09	133.3235453	64.06637755	-0.223440914	0.894591153	0.116251953	unchanged	0.223440914	0.894591153	0.116251953	unchanged	10.05239488	C6H14O5	201.0551944	9.41355	--	--	--	--	--	--	--	--	--	--	--	--
neg_18345	Sclareol	121.6943536	361.4791288	101.8316273	256.9377492	7.63E-09	1220.071719	650.3359749	1550.987808	1293.916901	-2.425619791	0.03512543	1.446482348	unchanged	2.425619791	0.03512543	1.446482348	unchanged	20.55441124	C20H36O2	343.247268	9.41355	C09183	Diterpenoid biosynthesis(ko00904);;Biosynthesis of secondary metabolites(ko01110)	LMPR0104030010	Prenol Lipids [PR]	Isoprenoids [PR01]	C20 isoprenoids (diterpenes) [PR0104]	HMDB0036827	515-03-7	Organic compounds	Lipids and lipid-like molecules	Prenol lipids	Diterpenoids
neg_18353	Lovastatin acid	7.63E-09	7.63E-09	7.63E-09	274.1581051	7.63E-09	0.095855566	7.63E-09	7.593020998	0.563978492	5.375899105	0.401116502	0.784754271	unchanged	-5.375899105	0.401116502	0.784754271	unchanged	-15.5091905	C24H38O6	457.2296912	9.4064	C21130	Biosynthesis of various other secondary metabolites(ko00997);;Metabolic pathways(ko01100);;Biosynthesis of secondary metabolites(ko01110)	--	--	--	--	HMDB0254177	--	Organic compounds	Organic acids and derivatives	Hydroxy acids and derivatives	Medium-chain hydroxy acids and derivatives
neg_18354	alpha-Tocopherol	1656.104559	694.8516448	863.0706432	1712.335132	7.63E-09	152.6055352	220.702171	351.4925326	186.8855586	0.670804877	0.527477552	0.508388407	unchanged	-0.670804877	0.527477552	0.508388407	unchanged	12.58278726	C29H50O2	465.3558975	9.41355	C02477	Ubiquinone and other terpenoid-quinone biosynthesis(ko00130);;Biosynthesis of plant secondary metabolites(ko01060);;Metabolic pathways(ko01100);;Biosynthesis of secondary metabolites(ko01110);;Biosynthesis of cofactors(ko01240);;Ferroptosis(ko04216);;Vitamin digestion and absorption(ko04977)	LMPR02020001	Prenol Lipids [PR]	Quinones and hydroquinones [PR02]	Vitamin E [PR0202]	HMDB0001893	59-02-9	Organic compounds	Lipids and lipid-like molecules	Prenol lipids	Quinone and hydroquinone lipids
neg_18372	L-3-Hydroxykynurenine	6620.533366	139.9096631	43.66235197	242.5491586	7.63E-09	95650.48226	48725.49376	84727.76175	53169.17698	-9.083129935	0.020986131	1.592852646	unchanged	9.083129935	0.020986131	1.592852646	unchanged	10.06844521	C10H12N2O4	245.0566308	9.420683333	--	--	--	--	--	--	HMDB0011631	606-14-4	Organic compounds	Organic oxygen compounds	Organooxygen compounds	Carbonyl compounds
neg_18377	Linatine	1467.862823	139.5912715	18.26327939	506.2831666	7.63E-09	2148.432261	2201.458159	277.7828237	655.2139128	-3.023565354	0.03534987	1.439912794	unchanged	3.023565354	0.03534987	1.439912794	unchanged	-6.44799293	C10H17N3O5	577.2441507	9.420683333	C05939	D-Amino acid metabolism(ko00470)	--	--	--	--	HMDB0038516	10139-06-7	Organic compounds	Organic acids and derivatives	Carboxylic acids and derivatives	Amino acids, peptides, and analogues
neg_18383	Ascorbic acid 6-palmitate	5300.783188	19.46506239	464.1546164	1665.506591	7.63E-09	37171.18305	12740.99153	25713.76541	17637.92883	-5.1973201	0.024760507	1.559512057	unchanged	5.1973201	0.024760507	1.559512057	unchanged	-46.19499702	C22H38O7	459.2144349	9.428066667	--	--	--	--	--	--	--	--	--	--	--	--
neg_18384	Ramipril	33727.1601	3916.483554	2676.568588	1786.564844	7.63E-09	180949.5233	68654.36837	134758.975	105574.6394	-5.643687055	0.015861533	1.646277172	unchanged	5.643687055	0.015861533	1.646277172	unchanged	-0.558717663	C23H32N2O5	415.2236131	9.428066667	--	--	--	--	--	--	HMDB0014324	87333-19-5	Organic compounds	Organic acids and derivatives	Carboxylic acids and derivatives	Amino acids, peptides, and analogues
neg_18393	Cannabidiolic acid	2185.60964	4576.886069	8680.062466	3712.620196	7.63E-09	5434.350965	9529.202444	9407.98697	6545.61476	-0.642073722	0.330145	0.773185534	unchanged	0.642073722	0.330145	0.773185534	unchanged	-2.527602396	C22H30O4	715.4197316	9.428066667	C10784	Biosynthesis of various plant secondary metabolites(ko00999);;Metabolic pathways(ko01100);;Biosynthesis of secondary metabolites(ko01110)	LMPK13120003	Polyketides [PK]	Aromatic polyketides [PK13]	Other aromatic polyketides [PK1312]	HMDB0249587	--	Organic compounds	Benzenoids	Benzene and substituted derivatives	Benzoic acids and derivatives
neg_18407	Cyclic GMP	7.63E-09	7.63E-09	7.63E-09	26.79270616	25.32183378	7.63E-09	7.63E-09	7.63E-09	7.63E-09	30.66883692	0.181943574	1.220472589	unchanged	-30.66883692	0.181943574	1.220472589	unchanged	-6.097084694	C10H12N5O7P	344.0380542	9.442466667	C00942	Purine metabolism(ko00230);;Metabolic pathways(ko01100);;cGMP-PKG signaling pathway(ko04022);;Vascular smooth muscle contraction(ko04270);;Gap junction(ko04540);;Platelet activation(ko04611);;Circadian entrainment(ko04713);;Thermogenesis(ko04714);;Long-term depression(ko04730);;Olfactory transduction(ko04740);;Phototransduction(ko04744);;Oxytocin signaling pathway(ko04921);;Regulation of lipolysi…	--	--	--	--	HMDB0001314	7665-99-8	Organic compounds	Nucleosides, nucleotides, and analogues	Purine nucleotides	Cyclic purine nucleotides
neg_18415	5-Oxoavermectin ''1b'' aglycone	575655.9842	22972.57893	27695.4418	7098.657164	7.63E-09	138081.5062	249492.6472	1095913.597	1063035.247	-5.434243809	0.037569977	1.458415623	unchanged	5.434243809	0.037569977	1.458415623	unchanged	-0.530349862	C33H44O8	589.2779848	9.442466667	C11962	Biosynthesis of 12-, 14- and 16-membered macrolides(ko00522);;Metabolic pathways(ko01100);;Biosynthesis of secondary metabolites(ko01110)	--	--	--	--	--	--	--	--	--	--
neg_18429	PS(18:0/0:0)	269.6868249	6166.62157	4385.808208	119.650325	7.63E-09	921.5859632	2441.656095	2737.539255	5990.562483	0.10997046	0.919161027	0.080328424	unchanged	-0.10997046	0.919161027	0.080328424	unchanged	-0.915437728	C24H48NO9P	1049.605099	9.456733333	--	--	LMGP03050006	Glycerophospholipids [GP]	Glycerophosphoserines [GP03]	Monoacylglycerophosphoserines [GP0305]	HMDB0240606	119786-67-3	Organic compounds	Lipids and lipid-like molecules	Glycerophospholipids	Glycerophosphoserines
neg_18431	Palmitaldehyde	106105.5958	2257.826903	3111.451564	44.54821804	7.63E-09	86226.04843	56495.20294	111121.3668	43283.20629	-5.896887452	0.004014196	1.817921393	down	5.896887452	0.004014196	1.817921393	up	-2.215291635	C16H32O	285.2429863	9.456733333	C00517	Fatty acid degradation(ko00071)	LMFA06000088	Fatty Acyls [FA]	Fatty aldehydes [FA06]	--	HMDB0001551	629-80-1	Organic compounds	Lipids and lipid-like molecules	Fatty Acyls	Fatty aldehydes
neg_18434	Budesonide	5203.530634	1146.388109	2703.904612	376.6663612	7.63E-09	6006.598993	2563.638216	4887.06795	4525.613709	-2.133661773	0.003774074	1.744020523	down	2.133661773	0.003774074	1.744020523	up	17.58789011	C25H34O6	429.2358293	9.456733333	--	--	--	--	--	--	HMDB0015353	51333-22-3	Organic compounds	Lipids and lipid-like molecules	Steroids and steroid derivatives	Hydroxysteroids
neg_18451	Phylloquinone	5391.865999	47757.97568	5448.433583	4023.995156	7.63E-09	465.9756863	2783.83361	1893.722283	2126.53483	2.498212297	0.371015393	0.841244749	unchanged	-2.498212297	0.371015393	0.841244749	unchanged	-0.802690613	C31H46O2	471.324087	9.484716667	C02059	Ubiquinone and other terpenoid-quinone biosynthesis(ko00130);;Metabolic pathways(ko01100);;Biosynthesis of secondary metabolites(ko01110);;Biosynthesis of cofactors(ko01240);;Vitamin digestion and absorption(ko04977)	LMPR02030028	Prenol Lipids [PR]	Quinones and hydroquinones [PR02]	Vitamin K [PR0203]	HMDB0304722	--	Organic compounds	Lipids and lipid-like molecules	Glycerolipids	Triradylcglycerols
neg_18461	PI(18:1(9Z)/18:1(9Z))	201547.543	61807.21375	49050.73096	93193.52608	7.63E-09	45252.72937	27414.53016	32500.9208	16866.10901	-0.343269405	0.740758186	0.240990134	unchanged	0.343269405	0.740758186	0.240990134	unchanged	-4.480601684	C45H83O13P	883.5279324	9.49185	--	--	--	--	--	--	HMDB0009837	--	Organic compounds	Lipids and lipid-like molecules	Glycerophospholipids	Glycerophosphoinositols
neg_18464	Vitamin K1 epoxide	1835.873134	611.6229863	306.8284044	209.5294568	7.63E-09	312.4026589	2039.821271	7268.468662	4676.471583	-3.516275503	0.074585608	1.267864155	unchanged	3.516275503	0.074585608	1.267864155	unchanged	13.98519988	C31H46O3	511.3494201	9.49925	C05849	Ubiquinone and other terpenoid-quinone biosynthesis(ko00130);;Metabolic pathways(ko01100);;Biosynthesis of secondary metabolites(ko01110);;Biosynthesis of cofactors(ko01240)	--	--	--	--	HMDB0002972	85955-78-8	Organic compounds	Lipids and lipid-like molecules	Prenol lipids	Quinone and hydroquinone lipids
neg_18466	DG(14:1(9Z)/16:1(9Z)/0:0)	7.63E-09	7.63E-09	13.90411227	1.31303075	7.63E-09	7.63E-09	11.29879007	29.74619186	71.65765511	-2.566823749	0.240072538	0.85678501	unchanged	2.566823749	0.240072538	0.85678501	unchanged	36.37241219	C33H60O5	557.4382546	9.49925	--	--	--	--	--	--	HMDB0007041	--	Organic compounds	Lipids and lipid-like molecules	Glycerolipids	Diradylglycerols
neg_18467	Caloxanthin	2246.680571	6343.036851	4333.956128	1408.48086	7.63E-09	1885.069495	6635.629997	9801.030326	6620.559115	-0.847819339	0.281101978	0.807420391	unchanged	0.847819339	0.281101978	0.807420391	unchanged	-29.73414514	C40H56O3	605.3802362	9.49925	C16282	Carotenoid biosynthesis(ko00906)	LMPR01070134	Prenol Lipids [PR]	Isoprenoids [PR01]	C40 isoprenoids (tetraterpenes) [PR0107]	--	--	--	--	--	--
neg_18471	2-(3-Carboxy-3-(methylammonio)propyl)-L-histidine	7.63E-09	1826.424756	928.0405356	20.11980042	7.63E-09	7.63E-09	747.0450786	1286.457336	541.3142289	0.429730444	0.73516087	0.295905135	unchanged	-0.429730444	0.73516087	0.295905135	unchanged	23.90737505	C11H19N4O4+	306.1165137	9.513516667	--	--	--	--	--	--	HMDB0011654	--	Organic compounds	Organic acids and derivatives	Carboxylic acids and derivatives	Amino acids, peptides, and analogues
neg_18473	(S)-Canadine	10827.21247	347.2995398	169.0019337	454.8226372	7.63E-09	4679.210585	942.9348457	2026.977981	2800.293609	-4.131542036	0.083806081	1.236952908	unchanged	4.131542036	0.083806081	1.236952908	unchanged	-17.29563747	C20H21NO4	360.1158602	9.513516667	C03329	Isoquinoline alkaloid biosynthesis(ko00950);;Metabolic pathways(ko01100);;Biosynthesis of secondary metabolites(ko01110)	--	--	--	--	--	--	--	--	--	--
neg_18475	Hydrocortisone	48.92236311	80.65623386	19.15528385	31824.12485	7.63E-09	148.9348326	202.6506286	35.11126026	9.199992456	6.487204176	0.393912525	0.796565932	unchanged	-6.487204176	0.393912525	0.796565932	unchanged	20.78034815	C21H30O5	383.1915187	9.513516667	C00735	Steroid hormone biosynthesis(ko00140);;Metabolic pathways(ko01100);;Neuroactive ligand-receptor interaction(ko04080);;Cortisol synthesis and secretion(ko04927);;Cushing syndrome(ko04934);;Aldosterone-regulated sodium reabsorption(ko04960);;Bile secretion(ko04976);;Pathways in cancer(ko05200);;Prostate cancer(ko05215);;Glucocorticoid and mineralocorticoid receptor agonists/antagonists(ko07225)	--	--	--	--	HMDB0000063	50-23-7	Organic compounds	Lipids and lipid-like molecules	Steroids and steroid derivatives	Hydroxysteroids
neg_18495	ROCCELLIC ACID	1726.367129	4168.862542	651.5388126	77.57828484	4.243196409	2624.053937	1265.331937	3253.493051	3278.792162	-0.987287287	0.323932706	0.86107424	unchanged	0.987287287	0.323932706	0.86107424	unchanged	-1.555718624	C17H32O4	299.222316	9.520666667	--	--	--	--	--	--	--	--	--	--	--	--
neg_18502	MM 42842	252.0720892	9.042841698	10.22808781	17.19630336	7.63E-09	7.63E-09	20.1534562	7.63E-09	7.63E-09	-2.578201722	0.412742169	0.585297578	unchanged	2.578201722	0.412742169	0.585297578	unchanged	15.72537192	C13H22N4O9S	431.0918663	9.520666667	C20928	Monobactam biosynthesis(ko00261);;Biosynthesis of secondary metabolites(ko01110)	--	--	--	--	--	--	--	--	--	--
neg_18525	PA(14:0/0:0)	858.3627899	4714.816306	1392.024172	695.5002493	7.63E-09	6665.592935	5735.096113	11523.88889	6117.887132	-1.861614217	0.062572342	1.27387398	unchanged	1.861614217	0.062572342	1.27387398	unchanged	-11.28124272	C17H35O7P	417.1771296	9.5278	--	--	LMGP10050007	Glycerophospholipids [GP]	Glycerophosphates [GP10]	Monoacylglycerophosphates [GP1005]	HMDB0062321	--	Organic compounds	Lipids and lipid-like molecules	Glycerophospholipids	Glycerophosphates
neg_18538	Phoenicoxanthin	21732.0246	10739.19876	13502.9066	23464.08186	7.63E-09	7711.94897	15092.5106	47587.49766	35876.12421	-1.101968618	0.160783276	1.001586279	unchanged	1.101968618	0.160783276	1.001586279	unchanged	-16.08753873	C40H52O3	601.3569763	9.5278	C15967	Carotenoid biosynthesis(ko00906);;Biosynthesis of secondary metabolites(ko01110)	--	--	--	--	HMDB0248021	--	Organic compounds	Lipids and lipid-like molecules	Prenol lipids	Tetraterpenoids
neg_18548	2,4-Dihydroxy-6-pentylbenzoate	7.63E-09	7.63E-09	7.63E-09	13.95057255	7.63E-09	3181.952073	3260.287171	3236.102048	2248.291383	-9.417718628	0.019003135	1.608257624	unchanged	9.417718628	0.019003135	1.608257624	unchanged	-11.29691844	C12H16O4	259.0717286	9.535183333	C20417	Biosynthesis of various plant secondary metabolites(ko00999);;Metabolic pathways(ko01100);;Biosynthesis of secondary metabolites(ko01110)	--	--	--	--	--	--	--	--	--	--
neg_18579	Prodigiosin	2622.050613	5003.922342	17246.443	1207.9783	7.63E-09	6720.008983	8372.666235	8053.955942	5484.946676	-0.091994447	0.929812932	0.083671074	unchanged	0.091994447	0.929812932	0.083671074	unchanged	-8.369456675	C20H25N3O	645.3868384	9.535183333	C21565	Prodigiosin biosynthesis(ko00333);;Metabolic pathways(ko01100);;Biosynthesis of secondary metabolites(ko01110)	--	--	--	--	HMDB0256793	--	Organic compounds	Organoheterocyclic compounds	Pyrroles	Substituted pyrroles
neg_18584	Mycolactone C	86888.27129	22224.80101	16705.46384	12127.52643	7.63E-09	6068.338048	11455.49242	13620.75132	19311.3726	-1.105665128	0.394834402	0.609977534	unchanged	1.105665128	0.394834402	0.609977534	unchanged	27.8422218	C44H70O8	747.5019646	9.542566667	C21275	Type I polyketide structures(ko01052)	--	--	--	--	--	--	--	--	--	--
neg_18605	Cholic acid	23139.48737	35609.94122	33671.60173	1901.04305	7.63E-09	45325.12337	37704.68315	58645.33421	33684.59413	-1.157609009	0.111634816	1.23771165	unchanged	1.157609009	0.111634816	1.23771165	unchanged	-13.47888947	C24H40O5	429.2567389	9.549933333	C00695	Primary bile acid biosynthesis(ko00120);;Secondary bile acid biosynthesis(ko00121);;Metabolic pathways(ko01100);;Bile secretion(ko04976)	LMST04010001	Sterol Lipids [ST]	Bile acids and derivatives [ST04]	C24 bile acids, alcohols, and derivatives [ST0401]	HMDB0000619	81-25-4	Organic compounds	Lipids and lipid-like molecules	Steroids and steroid derivatives	Bile acids, alcohols and derivatives
neg_18606	gamma-Tocopherol	2794.954018	10175.6109	7970.784663	4060.410799	7.63E-09	2962.811092	3021.159419	7586.003943	7552.129292	0.214890101	0.773430468	0.245604177	unchanged	-0.214890101	0.773430468	0.245604177	unchanged	9.124939355	C28H48O2	451.3386314	9.549933333	C02483	Ubiquinone and other terpenoid-quinone biosynthesis(ko00130);;Metabolic pathways(ko01100);;Biosynthesis of secondary metabolites(ko01110);;Biosynthesis of cofactors(ko01240)	LMPR02020065	Prenol Lipids [PR]	Quinones and hydroquinones [PR02]	Vitamin E [PR0202]	HMDB0001492	54-28-4	Organic compounds	Lipids and lipid-like molecules	Prenol lipids	Quinone and hydroquinone lipids
neg_18611	N-(3-Hydroxy-7-cis-tetradecenoyl)homoserine lactone	33816.16954	61127.9159	43481.81692	33659.10933	7.63E-09	22869.57996	3852.858227	3245.533081	2038.899381	1.39273962	0.203106054	1.051155224	unchanged	-1.39273962	0.203106054	1.051155224	unchanged	20.25861959	C18H31NO4	709.4776452	9.549933333	C11845	Quorum sensing(ko02024)	--	--	--	--	--	--	--	--	--	--
neg_18620	(+)-(S)-Carvone	7.63E-09	7.63E-09	7.63E-09	1358.660506	22.19652632	337.3125059	1270.88877	149.076942	53.48211969	-0.069103559	0.968568165	0.033188869	unchanged	0.069103559	0.968568165	0.033188869	unchanged	-3.465156313	C10H14O	195.1021478	9.564466667	C11383	Monoterpenoid biosynthesis(ko00902);;Limonene and pinene degradation(ko00903);;Biosynthesis of secondary metabolites(ko01110)	--	--	--	--	HMDB0004487	2244-16-8	Organic compounds	Lipids and lipid-like molecules	Prenol lipids	Monoterpenoids
neg_18622	Traumatin	7.63E-09	7.63E-09	7.63E-09	7.63E-09	7.63E-09	85.94483852	22.8310123	14.05246022	5.391469568	-31.64576983	0.174822619	0.994902775	unchanged	31.64576983	0.174822619	0.994902775	unchanged	5.090879723	C12H20O3	233.1169923	9.564466667	C16309	alpha-Linolenic acid metabolism(ko00592);;Biosynthesis of secondary metabolites(ko01110)	LMFA01060093	Fatty Acyls [FA]	Fatty Acids and Conjugates [FA01]	Oxo fatty acids [FA0106]	HMDB0037326	65410-38-0	Organic compounds	Lipids and lipid-like molecules	Fatty Acyls	Fatty acids and conjugates
neg_18626	(2S,3S,4R)-2-aminohexadecane-1,3,4-triol	7.63E-09	603.0253535	748.9053274	7.63E-09	7.63E-09	7.63E-09	7.63E-09	7.63E-09	7.63E-09	35.36602835	0.185374854	1.211542125	unchanged	-35.36602835	0.185374854	1.211542125	unchanged	4.761478928	C16H35NO3	310.2377391	9.5572	--	--	--	--	--	--	--	--	--	--	--	--
neg_18629	15(S)-HETE	27131.56639	2436.107775	2676.377272	1097.545606	7.63E-09	10451.84358	3902.505664	2384.693398	2886.174286	-2.590575292	0.17121287	0.984346014	unchanged	2.590575292	0.17121287	0.984346014	unchanged	5.548573272	C20H32O3	341.2115896	9.564466667	C04742	Arachidonic acid metabolism(ko00590);;Metabolic pathways(ko01100);;Inflammatory mediator regulation of TRP channels(ko04750)	--	--	--	--	HMDB0003876	54845-95-3	Organic compounds	Lipids and lipid-like molecules	Fatty Acyls	Eicosanoids
neg_18632	Misoprostol (free acid)	15473.09221	9687.774208	54144.95383	1299.675941	7.63E-09	12231.38927	14069.08205	15449.79825	9964.345156	0.277106278	0.83872557	0.193212423	unchanged	-0.277106278	0.83872557	0.193212423	unchanged	-25.51063988	C21H36O5	403.2162811	9.564466667	--	--	--	--	--	--	--	--	--	--	--	--
neg_18633	Tryprostatin A	1550.293736	36880.40728	12642.42506	1317.832182	7.63E-09	4597.587632	1328.939853	1885.398067	772.0590403	2.648667625	0.299948831	0.964738689	unchanged	-2.648667625	0.299948831	0.964738689	unchanged	-20.6994227	C22H27N3O3	380.1900746	9.5572	C20607	Staurosporine biosynthesis(ko00404);;Metabolic pathways(ko01100);;Biosynthesis of secondary metabolites(ko01110)	--	--	--	--	--	--	--	--	--	--
neg_18638	Delta 8,14 -Sterol	7.63E-09	7173.032261	14.36261116	177.4825525	7.63E-09	394.9887027	1709.711748	56.89864053	1763.121865	1.229999526	0.599159702	0.488143641	unchanged	-1.229999526	0.599159702	0.488143641	unchanged	-9.330462667	C29H46O	455.3492402	9.5572	--	--	LMST01031020	Sterol Lipids [ST]	Sterols [ST01]	Ergosterols and C24-methyl derivatives [ST0103]	HMDB0006928	74635-33-9	Organic compounds	Lipids and lipid-like molecules	Steroids and steroid derivatives	Ergostane steroids
neg_18648	2-Octaprenyl-3-methyl-6-methoxy-1,4-benzoquinol	17322.10871	17579.52109	14500.10116	5626.620291	7.63E-09	9210.711194	14817.55093	18516.04131	13508.31745	-0.638551795	0.294677465	0.902310701	unchanged	0.638551795	0.294677465	0.902310701	unchanged	10.55971428	C38H60O3	599.3761088	9.564466667	--	--	--	--	--	--	HMDB0011661	--	Organic compounds	Lipids and lipid-like molecules	Prenol lipids	Sesterterpenoids
neg_18651	3,4-Dihydroanhydrorhodovibrin	45.3252255	2108.539946	1635.423644	2405.264096	7.63E-09	7.63E-09	318.3657664	439.1569672	1295.355988	1.873178406	0.126381596	1.249780087	unchanged	-1.873178406	0.126381596	1.249780087	unchanged	-6.304591093	C41H60O	589.4355004	9.564466667	C15886	Carotenoid biosynthesis(ko00906);;Metabolic pathways(ko01100);;Biosynthesis of secondary metabolites(ko01110)	--	--	--	--	--	--	--	--	--	--
neg_18658	PI(16:1(9Z)/18:1(9Z))	321727.5276	63968.32423	62614.25512	18745.80596	7.63E-09	18608.2728	40702.06675	42973.31557	31455.5225	-1.326100986	0.406669114	0.592799	unchanged	1.326100986	0.406669114	0.592799	unchanged	-19.01289323	C43H79O13P	879.5081653	9.5572	--	--	LMGP06010873	Glycerophospholipids [GP]	Glycerophosphoinositols [GP06]	Diacylglycerophosphoinositols [GP0601]	HMDB0009801	--	Organic compounds	Lipids and lipid-like molecules	Glycerophospholipids	Glycerophosphoinositols
neg_18663	Cathenamine	7.63E-09	843.4630086	1974.950545	3197.52123	7.63E-09	2.304431437	30.82444634	0.784720575	7.63E-09	7.792709344	0.120049238	1.383080325	unchanged	-7.792709344	0.120049238	1.383080325	unchanged	-23.45210909	C21H22N2O3	395.1530334	9.571733333	C11680	Indole alkaloid biosynthesis(ko00901);;Biosynthesis of alkaloids derived from shikimate pathway(ko01063);;Metabolic pathways(ko01100);;Biosynthesis of secondary metabolites(ko01110)	--	--	--	--	--	--	--	--	--	--
neg_18679	UDP-3-O-(3-hydroxymyristoyl)-N-acetylglucosamine	702.5318618	46.29208991	7.63E-09	7.63E-09	7.63E-09	7.63E-09	7.63E-09	7.63E-09	7.63E-09	-3.60179796	0.411530818	0.587174769	unchanged	3.60179796	0.411530818	0.587174769	unchanged	0.664543325	C31H51N3O19P2-2	866.2291534	9.571733333	--	--	--	--	--	--	--	--	--	--	--	--
neg_18708	ergosteryl 3-beta-D-glucoside	154709.405	11976.13696	13633.07111	5590.241696	7.63E-09	22045.65566	107423.5338	433368.2819	254379.1539	-4.639325934	0.05722425	1.345621428	unchanged	4.639325934	0.05722425	1.345621428	unchanged	-12.20621583	C34H54O6	603.3834265	9.59365	--	--	--	--	--	--	--	--	--	--	--	--
neg_18709	(2R,3R)-3-Methylglutamyl-5-semialdehyde-N6-lysine	13123.21724	6663.895141	5236.011837	874.6381353	7.63E-09	3300.005756	6046.989176	7908.537447	9425.557815	-1.317724546	0.079142102	1.237167029	unchanged	1.317724546	0.079142102	1.237167029	unchanged	0.265619861	C12H23N3O4	605.3517086	9.586516667	C20279	Lysine biosynthesis(ko00300);;Metabolic pathways(ko01100);;Microbial metabolism in diverse environments(ko01120)	--	--	--	--	--	--	--	--	--	--
neg_18728	L-Urobilin	5384.137036	448.8935918	708.4118985	7.63E-09	7.63E-09	989.0309108	2266.030265	9703.689657	2952.992145	-3.879804609	0.060753855	1.32006104	unchanged	3.879804609	0.060753855	1.32006104	unchanged	1.396305163	C33H46N4O6	629.3119664	9.600783333	C05793	Porphyrin metabolism(ko00860)	--	--	--	--	--	--	--	--	--	--
neg_18733	3-Butyn-1-ol	7.63E-09	7.63E-09	7.63E-09	7.63E-09	7.63E-09	7.63E-09	7.63E-09	7.63E-09	7.63E-09	0	1	0	unchanged	0	1	0	unchanged	-2.730788382	C4H6O	139.0760707	9.608066667	C06146	Butanoate metabolism(ko00650)	--	--	--	--	--	--	--	--	--	--
neg_18746	MG(18_2(9Z,12Z)_0_0_0_0)[rac]	2393.104465	2478.699147	2261.80029	7.63E-09	7.63E-09	21.70218022	390.0652298	853.0267689	87.26338517	0.661939022	0.613437659	0.431993027	unchanged	-0.661939022	0.613437659	0.431993027	unchanged	21.98987751	C21H38O4	399.2830031	9.608066667	--	--	--	--	--	--	--	--	--	--	--	--
neg_18747	(R)-4'-Phosphopantothenoyl-L-cysteine	7.63E-09	7.63E-09	7.63E-09	6.115183857	7.63E-09	7.63E-09	7.63E-09	7.63E-09	7.63E-09	27.57761877	0.391002219	0.801359109	unchanged	-27.57761877	0.391002219	0.801359109	unchanged	5.382299871	C12H23N2O9PS	401.0810757	9.608066667	C04352	Pantothenate and CoA biosynthesis(ko00770);;Metabolic pathways(ko01100);;Biosynthesis of cofactors(ko01240)	--	--	--	--	HMDB0001117	7196-09-0	Organic compounds	Organic acids and derivatives	Peptidomimetics	Hybrid peptides
neg_18792	Prednisone	53244.99349	81115.69586	38162.18883	2637.069593	7.63E-09	7580.609152	7293.982745	10694.64912	5059.144329	0.861518314	0.548230665	0.527113766	unchanged	-0.861518314	0.548230665	0.527113766	unchanged	12.21239176	C21H26O5	379.157066	9.615316667	C07370	--	LMST02030180	Sterol Lipids [ST]	Steroids [ST02]	C21 steroids (gluco/mineralocorticoids, progestogins) and derivatives [ST0203]	HMDB0014773	53-03-2	Organic compounds	Lipids and lipid-like molecules	Steroids and steroid derivatives	Hydroxysteroids
neg_18793	5-Methoxytryptamine	9785.678339	4529.377478	3046.196122	1493.458489	7.63E-09	10623.46385	6657.498789	6690.879938	4017.27997	-1.736475566	0.011053493	1.594541309	unchanged	1.736475566	0.011053493	1.594541309	unchanged	3.298296944	C11H14N2O	379.2152038	9.6227	C05659	Tryptophan metabolism(ko00380)	--	--	--	--	HMDB0004095	608-07-1	Organic compounds	Organoheterocyclic compounds	Indoles and derivatives	Tryptamines and derivatives
neg_18797	3a,7a,12b-Trihydroxy-5b-cholanoic acid	6998.696497	64149.04377	22555.08705	1081.204798	7.63E-09	5796.215714	9221.327807	9332.339298	14617.81896	1.255328428	0.458486729	0.697624232	unchanged	-1.255328428	0.458486729	0.697624232	unchanged	3.304887047	C24H40O5	429.2635915	9.6227	--	--	--	--	--	--	--	--	--	--	--	--
neg_18823	Prostratin	10008.45657	668.9693007	567.6811877	42.37110514	7.63E-09	1621.572574	2454.18594	479.6282097	1020.22861	-3.285031618	0.186334123	0.94810837	unchanged	3.285031618	0.186334123	0.94810837	unchanged	-2.585942946	C22H30O6	389.1959532	9.629966667	C20197	--	--	--	--	--	HMDB0256861	--	Organic compounds	Lipids and lipid-like molecules	Prenol lipids	Diterpenoids
neg_18827	4-Cholesten-7alpha,12alpha-diol-3-one	15088.28934	9082.848494	10464.54609	90.03486737	7.63E-09	4347.977295	2700.14058	3781.975867	7359.59998	-0.439033809	0.645032913	0.370827909	unchanged	0.439033809	0.645032913	0.370827909	unchanged	-12.15080538	C27H44O3	415.3167101	9.629966667	C17339	Primary bile acid biosynthesis(ko00120);;Metabolic pathways(ko01100)	--	--	--	--	--	--	--	--	--	--
neg_18855	24-Hydroxy-beta-amyrin	92.57360272	826.3163851	639.2921032	816.0623207	7.63E-09	43.37164257	181.2708872	322.1946006	483.3328196	1.344990317	0.175885549	1.135803151	unchanged	-1.344990317	0.175885549	1.135803151	unchanged	11.95438682	C30H50O2	477.3557705	9.651916667	C19732	Sesquiterpenoid and triterpenoid biosynthesis(ko00909);;Biosynthesis of secondary metabolites(ko01110)	--	--	--	--	--	--	--	--	--	--
neg_18888	O-beta-D-Xylosylzeatin	2911.840011	0.635002835	68.65207817	7.63E-09	7.63E-09	2997.208427	358.2352805	777.792314	1085.745114	-6.552742777	0.044043342	1.425590367	unchanged	6.552742777	0.044043342	1.425590367	unchanged	20.91819195	C15H21N5O5	386.1310156	9.666583333	C03300	Zeatin biosynthesis(ko00908);;Biosynthesis of secondary metabolites(ko01110)	--	--	--	--	--	--	--	--	--	--
neg_18899	Novapikromycin	206792.4755	12192.41689	2867.684999	756.151898	7.63E-09	1658104.965	1099098.908	1748063.201	1191007.961	-8.22198501	0.012749714	1.679825258	unchanged	8.22198501	0.012749714	1.679825258	unchanged	10.93234236	C28H47NO9	576.3004013	9.673733333	C20740	Biosynthesis of 12-, 14- and 16-membered macrolides(ko00522);;Biosynthesis of secondary metabolites(ko01110)	--	--	--	--	--	--	--	--	--	--
neg_18911	2,3-Dinor-8-iso prostaglandin F2alpha	7.63E-09	142.7194838	143.6472062	7.63E-09	7.63E-09	12.29494678	27.92593836	14.09902445	7.63E-09	2.7202388	0.238301035	1.082722356	unchanged	-2.7202388	0.238301035	1.082722356	unchanged	8.208519052	C18H30O5	347.1866696	9.680866667	C14794	Arachidonic acid metabolism(ko00590)	--	--	--	--	--	--	--	--	--	--
neg_18917	9alpha-Hydroxyandrosta-1,4-diene-3,17-dione	6816.110651	4097.031981	12164.4511	956.4027995	7.63E-09	1701.3359	8726.35635	16231.24362	6894.69394	-0.907438206	0.336367431	0.742653029	unchanged	0.907438206	0.336367431	0.742653029	unchanged	17.23585858	C19H24O3	645.3536396	9.680866667	C14909	Steroid degradation(ko00984);;Metabolic pathways(ko01100);;Microbial metabolism in diverse environments(ko01120)	--	--	--	--	--	--	--	--	--	--
neg_18926	5-(N-Methyl-4,5-dihydro-1H-pyrrol-2-yl)pyridin-2-ol	7.63E-09	22.71689238	17.86418861	20555.00397	7.63E-09	6.906095803	11.30170851	2.418198183	4.30159968	10.01230337	0.390315232	0.802488333	unchanged	-10.01230337	0.390315232	0.802488333	unchanged	9.149589705	C10H12N2O	351.185872	9.688133333	C21075	Nicotinate and nicotinamide metabolism(ko00760);;Metabolic pathways(ko01100);;Microbial metabolism in diverse environments(ko01120)	--	--	--	--	--	--	--	--	--	--
neg_18928	(-)-5'-Demethylyatein	7917.933656	688.4415453	7.63E-09	10.97036669	7.63E-09	69.68736686	923.1127947	7.63E-09	5.563445785	-3.350302348	0.357554463	0.657703146	unchanged	3.350302348	0.357554463	0.657703146	unchanged	9.33348071	C21H22O7	431.1383599	9.688133333	C21184	Biosynthesis of various plant secondary metabolites(ko00999);;Metabolic pathways(ko01100);;Biosynthesis of secondary metabolites(ko01110)	--	--	--	--	--	--	--	--	--	--
neg_18930	Chlorobactene	26523.39644	3046.018672	2081.159668	2011.92678	7.63E-09	759.7481341	42052.87706	35217.50257	22083.00686	-3.826878491	0.028469565	1.506224813	unchanged	3.826878491	0.028469565	1.506224813	unchanged	-15.45566445	C40H52	553.3733408	9.688133333	C15908	Carotenoid biosynthesis(ko00906);;Biosynthesis of secondary metabolites(ko01110)	LMPR01070163	Prenol Lipids [PR]	Isoprenoids [PR01]	C40 isoprenoids (tetraterpenes) [PR0107]	--	--	--	--	--	--
neg_18931	PG(17:0/14:0)	46456.30478	71731.69979	16895.26417	3496.328555	7.63E-09	16705.99794	17064.22956	25867.27952	21816.92386	-0.151571382	0.891874562	0.118309351	unchanged	0.151571382	0.891874562	0.118309351	unchanged	-21.61508056	C37H73O10P	743.4482223	9.688133333	--	--	LMGP04010227	Glycerophospholipids [GP]	Glycerophosphoglycerols [GP04]	Diacylglycerophosphoglycerols [GP0401]	--	--	--	--	--	--
neg_18939	Butyl 2-methyl-2-propenoate	7.63E-09	7.63E-09	7.63E-09	7.63E-09	7.63E-09	7.63E-09	7.63E-09	7.63E-09	7.63E-09	0	1	0	unchanged	0	1	0	unchanged	-2.151147037	C8H14O2	141.0917976	9.7028	--	--	--	--	--	--	--	--	--	--	--	--
neg_18945	Megastigmatrienone	7.63E-09	0.222710898	7.63E-09	50.40757412	7.63E-09	7.63E-09	74.09660073	7.63E-09	7.63E-09	-0.227478658	0.914584057	0.078305404	unchanged	0.227478658	0.914584057	0.078305404	unchanged	-2.28772032	C13H18O	235.1335331	9.7028	--	--	--	--	--	--	HMDB0059906	--	Organic compounds	Organic oxygen compounds	Organooxygen compounds	Carbonyl compounds
neg_18949	3,4-Dihydroxy-9,10-secoandrosta-1,3,5(10)-triene-9,17-dione	1277.533298	678.5211244	80.47248227	27874.73006	7.63E-09	976.6109503	196.8115922	118.4550894	138.1337968	3.724586317	0.408838859	0.771670908	unchanged	-3.724586317	0.408838859	0.771670908	unchanged	-10.75965193	C19H24O4	361.1622603	9.7028	C04793	Steroid degradation(ko00984);;Metabolic pathways(ko01100);;Microbial metabolism in diverse environments(ko01120);;Degradation of aromatic compounds(ko01220)	LMST02020062	Sterol Lipids [ST]	Steroids [ST02]	C19 steroids (androgens) and derivatives [ST0202]	--	--	--	--	--	--
neg_18957	D-Urobilin	5515.93461	649.9828225	490.0364439	232.3940356	7.63E-09	30130.69614	46873.51624	101128.2705	52291.19855	-7.103630759	0.040990706	1.436492288	unchanged	7.103630759	0.040990706	1.436492288	unchanged	16.15252097	C33H40N4O6	587.297011	9.6954	C05795	Porphyrin metabolism(ko00860);;Metabolic pathways(ko01100);;Biosynthesis of secondary metabolites(ko01110)	--	--	--	--	--	--	--	--	--	--
neg_18958	N-Demethyl-desepoxyansamitocin P-3	210.3221375	7.63E-09	2.900209186	5.272138033	7.63E-09	1243.770268	16694.88822	52508.95224	17125.22513	-13.06897795	0.13706759	1.068515714	unchanged	13.06897795	0.13706759	1.068515714	unchanged	-8.057968342	C31H41ClN2O8	625.2249427	9.6954	C20137	Biosynthesis of ansamycins(ko01051);;Biosynthesis of secondary metabolites(ko01110)	--	--	--	--	--	--	--	--	--	--
neg_18960	PE(16:0/18:1(11Z))	6677.016468	27092.81606	378.9184875	573.9459793	7.63E-09	59.0861255	84.1901195	50.62443558	251.7876424	2.299209583	0.468892624	0.675850275	unchanged	-2.299209583	0.468892624	0.675850275	unchanged	-16.82766461	C39H76NO8P	716.5115042	9.6954	--	--	LMGP02010010	Glycerophospholipids [GP]	Glycerophosphoethanolamines [GP02]	Diacylglycerophosphoethanolamines [GP0201]	HMDB0008926	--	Organic compounds	Lipids and lipid-like molecules	Glycerophospholipids	Glycerophosphoethanolamines
neg_1899	Phosphonoacetate	21116.85797	3739.795777	2631.078458	7.63E-09	7.63E-09	2516.909071	1833.27471	3233.574433	3233.211488	-2.003594131	0.269532778	0.790155289	unchanged	2.003594131	0.269532778	0.790155289	unchanged	-8.78793823	C2H5O5P	174.955631	11.22521667	C05682	Phosphonate and phosphinate metabolism(ko00440);;Metabolic pathways(ko01100);;Microbial metabolism in diverse environments(ko01120)	--	--	--	--	HMDB0004110	4408-78-0	Organic compounds	Organic acids and derivatives	Organic phosphonic acids and derivatives	Organic phosphonic acids
neg_19023	Spheroidene	659.3133722	3675.6109	2142.757844	4154.427226	7.63E-09	471.903608	386.1796551	1270.471905	1265.365522	1.620852641	0.169028725	1.218320777	unchanged	-1.620852641	0.169028725	1.218320777	unchanged	-5.679598369	C41H60O	589.4358557	9.738616667	C15900	Carotenoid biosynthesis(ko00906);;Metabolic pathways(ko01100);;Biosynthesis of secondary metabolites(ko01110)	LMPR01070119	Prenol Lipids [PR]	Isoprenoids [PR01]	C40 isoprenoids (tetraterpenes) [PR0107]	--	--	--	--	--	--
neg_19037	(S)-Chiral alcohol	7.63E-09	199.964514	7.63E-09	2.484984473	7.63E-09	7.63E-09	101.3348571	202.7916526	669.9119089	-1.944488513	0.329775856	0.714790602	unchanged	1.944488513	0.329775856	0.714790602	unchanged	5.274243679	C16H16O6	339.0656934	9.753016667	C18354	Biosynthesis of type II polyketide products(ko01057);;Metabolic pathways(ko01100);;Biosynthesis of secondary metabolites(ko01110)	--	--	--	--	--	--	--	--	--	--
neg_19045	Calcidiol	1726.461701	743.3105454	2067.70907	41.08263051	7.63E-09	2203.160491	1357.635821	1551.662529	2279.174039	-1.354778577	0.100257631	1.368197075	unchanged	1.354778577	0.100257631	1.368197075	unchanged	5.673864688	C27H44O2	435.3058034	9.753016667	C01561	Steroid biosynthesis(ko00100);;Metabolic pathways(ko01100);;Biosynthesis of secondary metabolites(ko01110);;Parathyroid hormone synthesis, secretion and action(ko04928);;Tuberculosis(ko05152)	--	--	--	--	HMDB0003550	19356-17-3	Organic compounds	Lipids and lipid-like molecules	Steroids and steroid derivatives	Vitamin D and derivatives
neg_19055	beta-Isorenieratene	5788.890332	2936.43638	4686.250036	290.0663951	7.63E-09	1369.710022	25687.54783	22121.19111	12065.85993	-2.760696101	0.068415559	1.272267703	unchanged	2.760696101	0.068415559	1.272267703	unchanged	-18.87141365	C40H52	553.3715222	9.753016667	C16340	Carotenoid biosynthesis(ko00906)	LMPR01070123	Prenol Lipids [PR]	Isoprenoids [PR01]	C40 isoprenoids (tetraterpenes) [PR0107]	--	--	--	--	--	--
neg_19058	5-Oxoavermectin ''1a'' aglycone	13481.87165	835.4808739	1371.529733	7.63E-09	7.63E-09	35424.99913	123065.3428	572608.2103	358398.5905	-8.643167969	0.109228827	1.152960541	unchanged	8.643167969	0.109228827	1.152960541	unchanged	-2.798985268	C34H46O8	603.2923063	9.745766667	C11978	Biosynthesis of 12-, 14- and 16-membered macrolides(ko00522);;Metabolic pathways(ko01100);;Biosynthesis of secondary metabolites(ko01110)	--	--	--	--	--	--	--	--	--	--
neg_19081	Emetine	141.2883539	864.5630731	514.5052099	161.4239739	7.63E-09	222.1602941	598.5085199	1193.375927	695.3668753	-0.565996681	0.514916168	0.504497295	unchanged	0.565996681	0.514916168	0.504497295	unchanged	0.799717864	C29H40N2O4	515.2685932	9.767433333	C09421	Isoquinoline alkaloid biosynthesis(ko00950);;Biosynthesis of alkaloids derived from shikimate pathway(ko01063);;Biosynthesis of secondary metabolites(ko01110)	--	--	--	--	HMDB0251773	--	Organic compounds	Alkaloids and derivatives	Emetine alkaloids	--
neg_19087	2-aminogalactopyranose	273.2570039	25.97732443	170.6214433	7.63E-09	7.63E-09	7.63E-09	7.63E-09	7.63E-09	7.63E-09	-0.153076101	0.938088024	0.052022901	unchanged	0.153076101	0.938088024	0.052022901	unchanged	2.314432141	C6H14NO5+	405.1734316	9.7821	--	--	--	--	--	--	--	--	--	--	--	--
neg_19090	UDP-3-O-(3-hydroxytetradecanoyl)-N-acetylglucosamine	7.63E-09	32.72374192	7.63E-09	7.63E-09	7.63E-09	851.3923906	18.18879262	7.63E-09	7.63E-09	-4.409982993	0.383564624	0.647114174	unchanged	4.409982993	0.383564624	0.647114174	unchanged	0.528006677	C31H53N3O19P2	854.2499575	9.7821	C04738	Lipopolysaccharide biosynthesis(ko00540);;Metabolic pathways(ko01100)	--	--	--	--	--	--	--	--	--	--
neg_19098	Cyclooctatin	99994.58195	26103.12859	6277.851689	7.63E-09	7.63E-09	15194.63036	11452.24581	8490.724162	12273.64148	-1.864646863	0.305401387	0.73351051	unchanged	1.864646863	0.305401387	0.73351051	unchanged	47.61081808	C20H34O3	367.2643404	9.803516667	C21979	Biosynthesis of various other secondary metabolites(ko00997);;Metabolic pathways(ko01100);;Biosynthesis of secondary metabolites(ko01110)	--	--	--	--	--	--	--	--	--	--
neg_1910	Cephamycin C	7.63E-09	990.814668	1457.834214	7.63E-09	7.63E-09	753.8900221	438.0142039	124.9900955	91.97772759	1.119373417	0.447866233	0.667681677	unchanged	-1.119373417	0.447866233	0.667681677	unchanged	2.748173622	C16H22N4O9S	445.1046989	11.22521667	C06566	Penicillin and cephalosporin biosynthesis(ko00311);;Metabolic pathways(ko01100);;Biosynthesis of secondary metabolites(ko01110);;Cephalosporins - parenteral agents(ko07012)	--	--	--	--	HMDB0249812	--	Organic compounds	Organoheterocyclic compounds	Lactams	Beta lactams
neg_19102	9-cis-10'-Apo-beta-carotenal	9130.793635	5937.339069	10201.0235	8.145645872	7.63E-09	2174.248215	7973.886267	41142.21264	4053.2795	-1.675576594	0.296719611	0.744572533	unchanged	1.675576594	0.296719611	0.744572533	unchanged	-0.749985027	C27H36O	421.2745364	9.796383333	C20692	Carotenoid biosynthesis(ko00906);;Biosynthesis of secondary metabolites(ko01110)	--	--	--	--	--	--	--	--	--	--
neg_19115	3-Octaprenyl-4-hydroxybenzoate	1784.774484	21182.81564	8142.449955	7.63E-09	7.63E-09	15432.95153	681.1593207	1108.635085	1640.713071	0.828053909	0.602124971	0.435760774	unchanged	-0.828053909	0.602124971	0.435760774	unchanged	-15.26472765	C47H70O3	727.5202803	9.796383333	C05809	--	--	--	--	--	HMDB0304144	--	Organic compounds	Lipids and lipid-like molecules	Prenol lipids	Polyprenylphenols
neg_19123	2-Fluorocyclohexadiene-cis,cis-1,2-diol-1-carboxylate	7.63E-09	7.63E-09	7.63E-09	7.63E-09	7.63E-09	7.63E-09	7.63E-09	7.63E-09	7.63E-09	0	1	0	unchanged	0	1	0	unchanged	-8.629773023	C7H7FO4	173.0240586	9.824233333	C16482	Fluorobenzoate degradation(ko00364);;Metabolic pathways(ko01100);;Microbial metabolism in diverse environments(ko01120)	--	--	--	--	--	--	--	--	--	--
neg_19126	Desacetylvindoline	7.63E-09	89.55843832	119.7725729	7.63E-09	7.63E-09	10109.88226	6706.752206	12882.74288	8251.60071	-7.180279107	0.02506756	1.555082172	unchanged	7.180279107	0.02506756	1.555082172	unchanged	3.111797974	C23H30N2O5	459.2149639	9.824233333	C01091	Indole alkaloid biosynthesis(ko00901);;Metabolic pathways(ko01100);;Biosynthesis of secondary metabolites(ko01110)	--	--	--	--	--	--	--	--	--	--
neg_19140	6alpha-Hydroxycampestanol	4.012126153	5.702463534	3.644084212	7.63E-09	7.63E-09	231.6027426	55.29248666	1.110572765	21.51045725	-4.746090569	0.235873925	0.873875764	unchanged	4.746090569	0.235873925	0.873875764	unchanged	-16.3638289	C28H50O2	439.3489023	9.831366667	C15788	Brassinosteroid biosynthesis(ko00905);;Biosynthesis of secondary metabolites(ko01110)	LMST01030134	Sterol Lipids [ST]	Sterols [ST01]	Ergosterols and C24-methyl derivatives [ST0103]	--	--	--	--	--	--
neg_19146	DG(16:1(9Z)/16:1(9Z)/0:0)	7.63E-09	1441.078331	1495.26231	7.63E-09	7.63E-09	16.41733966	266.0408947	1193.268138	2234.961472	-0.015739204	0.989765134	0.016590462	unchanged	0.015739204	0.989765134	0.016590462	unchanged	-10.18006407	C35H64O5	609.4678316	9.831366667	--	--	LMGL02010011	Glycerolipids [GL]	Diradylglycerols [GL02]	Diacylglycerols [GL0201]	HMDB0007128	--	Organic compounds	Lipids and lipid-like molecules	Glycerolipids	Diradylglycerols
neg_19149	ent-11beta-Hydroxycassa-12,15-diene	73.47549369	4316.176277	617.5375196	7.63E-09	7.63E-09	13204.15884	3810.369754	3757.660505	14356.58872	-2.512993752	0.112583523	1.138113607	unchanged	2.512993752	0.112583523	1.138113607	unchanged	4.982911764	C20H32O	333.2449548	9.83875	C20150	Diterpenoid biosynthesis(ko00904);;Biosynthesis of secondary metabolites(ko01110)	--	--	--	--	--	--	--	--	--	--
neg_19166	Arachidoyl glycine	32647.85874	24341.566	2493.932927	7.63E-09	7.63E-09	127344.3969	6692.168993	21905.00511	16873.9793	-2.614738776	0.196406377	0.941587418	unchanged	2.614738776	0.196406377	0.941587418	unchanged	-1.666366819	C22H43NO3	368.3164024	9.846016667	--	--	--	--	--	--	--	--	--	--	--	--
neg_19172	6-Deoxocathasterone	126.9382758	21.51967621	15.54922001	7.63E-09	7.63E-09	0.709741482	127.7575862	880.384169	1452.994633	-5.803993759	0.144538326	1.061192785	unchanged	5.803993759	0.144538326	1.061192785	unchanged	11.45504602	C28H50O2	453.3552747	9.8533	C15798	Brassinosteroid biosynthesis(ko00905);;Metabolic pathways(ko01100);;Biosynthesis of secondary metabolites(ko01110)	LMST01030124	Sterol Lipids [ST]	Sterols [ST01]	Ergosterols and C24-methyl derivatives [ST0103]	--	--	--	--	--	--
neg_19173	4,4-Dimethylcholesta-8,14,24-trienol	7.63E-09	7.63E-09	43.00013325	7.63E-09	7.63E-09	3.946041019	92.57961577	142.8725478	68.91208635	-2.520041914	0.139576963	1.042033529	unchanged	2.520041914	0.139576963	1.042033529	unchanged	44.07345869	C29H46O	455.3711547	9.8533	--	--	--	--	--	--	HMDB0001023	64284-64-6	Organic compounds	Lipids and lipid-like molecules	Steroids and steroid derivatives	Cholestane steroids
neg_19205	Retinoic acid	1062.076293	30.19277821	38.24835655	7.63E-09	7.63E-09	80.50183272	149.256593	273.0192801	107.7460647	-4.289156937	0.161150311	1.003667232	unchanged	4.289156937	0.161150311	1.003667232	unchanged	-2.03410149	C20H28O2	345.2065224	9.860683333	C00777	Retinol metabolism(ko00830);;Metabolic pathways(ko01100);;Th17 cell differentiation(ko04659);;Intestinal immune network for IgA production(ko04672);;Pathways in cancer(ko05200);;Small cell lung cancer(ko05222);;Non-small cell lung cancer(ko05223);;Gastric cancer(ko05226)	LMPR01090019	Prenol Lipids [PR]	Isoprenoids [PR01]	Retinoids [PR0109]	HMDB0001852	302-79-4	Organic compounds	Lipids and lipid-like molecules	Prenol lipids	Retinoids
neg_19210	Hydroxyatrazine	19031.041	4147.604346	5553.986898	7.63E-09	7.63E-09	1039.559874	1328.733232	2004.312801	1162.815741	-1.018468742	0.541538408	0.43713457	unchanged	1.018468742	0.541538408	0.43713457	unchanged	1.477291666	C8H15N5O	393.2486262	9.860683333	C06552	Atrazine degradation(ko00791);;Metabolic pathways(ko01100);;Microbial metabolism in diverse environments(ko01120)	--	--	--	--	HMDB0062766	2163-68-0	Organic compounds	Organoheterocyclic compounds	Triazines	1,3,5-triazines
neg_19217	LPA(16:0/0:0)	10517.77902	89970.7269	32173.70404	59.21924919	7.63E-09	16787.65376	11159.79958	45940.35208	40060.67842	0.295460727	0.814633608	0.211332244	unchanged	-0.295460727	0.814633608	0.211332244	unchanged	-5.676136367	C19H39O7P	455.2392145	9.860683333	--	--	--	--	--	--	HMDB0007853	--	Organic compounds	Lipids and lipid-like molecules	Glycerophospholipids	Glycerophosphates
neg_19275	Dammarenediol II	6391.262771	5252.503762	7869.774393	7.63E-09	7.63E-09	5801.717129	3421.517929	7401.233203	7119.564339	-0.877507903	0.263186804	0.980413775	unchanged	0.877507903	0.263186804	0.980413775	unchanged	1.243130912	C30H52O2	479.3666847	9.868066667	--	--	--	--	--	--	--	--	--	--	--	--
neg_19288	6-Deoxocastasterone	6220.502198	9311.145399	6673.00421	7.63E-09	7.63E-09	3091.658663	4487.360081	6895.949011	6830.098602	-0.462202277	0.579648333	0.500151446	unchanged	0.462202277	0.579648333	0.500151446	unchanged	11.31271169	C28H50O4	485.3454063	9.87545	C15802	Brassinosteroid biosynthesis(ko00905);;Metabolic pathways(ko01100);;Biosynthesis of secondary metabolites(ko01110)	LMST01030127	Sterol Lipids [ST]	Sterols [ST01]	Ergosterols and C24-methyl derivatives [ST0103]	HMDB0033984	87833-54-3	Organic compounds	Lipids and lipid-like molecules	Steroids and steroid derivatives	Bile acids, alcohols and derivatives
neg_19295	(��)10-H	2937.567244	531.4470096	302.6705506	7.63E-09	7.63E-09	1092.464012	411.5006344	966.3365051	1249.108139	-2.674616352	0.055766729	1.325948859	unchanged	2.674616352	0.055766729	1.325948859	unchanged	-1.243995205	C22H32O3	343.2274402	9.890166667	--	--	--	--	--	--	--	--	--	--	--	--
neg_19309	Gemfibrozil	193.3193078	1324.707088	40.26318652	7.63E-09	7.63E-09	1346.458928	498.512335	15.18475857	3936.223164	-1.811685755	0.324861037	0.72966272	unchanged	1.811685755	0.324861037	0.72966272	unchanged	0.007924355	C15H22O3	249.1496201	9.904566667	C07020	Chemical carcinogenesis - receptor activation(ko05207)	--	--	--	--	HMDB0015371	25812-30-0	Organic compounds	Benzenoids	Phenol ethers	--
neg_19408	PC(P-16:0/18:3(6Z,9Z,12Z))	726.348567	12303.35303	3010.01664	7.63E-09	7.63E-09	1365.334314	1115.15138	23140.62242	3467.012836	-0.639292794	0.694969392	0.288596823	unchanged	0.639292794	0.694969392	0.288596823	unchanged	2.972350808	C42H78NO7P	784.5519915	9.940733333	--	--	LMGP01030031	Glycerophospholipids [GP]	Glycerophosphocholines [GP01]	1-(1Z-alkenyl),2-acylglycerophosphocholines [GP0103]	HMDB0011212	--	Organic compounds	Lipids and lipid-like molecules	Glycerophospholipids	Glycerophosphocholines
neg_19409	cumene hydroperoxide	7.63E-09	7.63E-09	7.63E-09	7.63E-09	7.63E-09	7.63E-09	7.63E-09	0.791680007	1.073127317	-25.54232138	0.184229418	0.968649091	unchanged	25.54232138	0.184229418	0.968649091	unchanged	0.761021372	C9H12O2	197.0820482	9.947983333	--	--	--	--	--	--	HMDB0250588	--	Organic compounds	Benzenoids	Benzene and substituted derivatives	Phenylpropanes
neg_19411	N-Oleoylglycine	556.1649076	667.9069096	589.6314276	7.63E-09	7.63E-09	2282.574726	2219.986624	4275.573927	30860.03816	-4.676389919	0.249373351	0.848576867	unchanged	4.676389919	0.249373351	0.848576867	unchanged	5.153811357	C20H37NO3	360.2537604	9.947983333	--	--	--	--	--	--	HMDB0013631	2601-90-3	Organic compounds	Organic acids and derivatives	Carboxylic acids and derivatives	Amino acids, peptides, and analogues
neg_19425	zymosterol intermediate 1a	3317.856149	1652.425304	805.029475	7.63E-09	7.63E-09	2184.071688	3365.25195	1964.574624	8891.579189	-2.682738545	0.056659701	1.331252749	unchanged	2.682738545	0.056659701	1.331252749	unchanged	-34.64070427	C28H46O2	435.3100952	9.962516667	--	--	LMST01010169	Sterol Lipids [ST]	Sterols [ST01]	Cholesterol and derivatives [ST0101]	--	--	--	--	--	--
neg_19426	3alpha,7alpha,12alpha,26-Tetrahydroxy-5beta-cholestane	3968.335456	73203.16947	21629.36727	7.63E-09	7.63E-09	3635.861038	3281.890426	11378.52424	12000.52544	1.790568785	0.402041631	0.784836221	unchanged	-1.790568785	0.402041631	0.784836221	unchanged	-6.683443386	C27H48O4	457.3270115	9.962516667	C05446	Primary bile acid biosynthesis(ko00120);;Metabolic pathways(ko01100)	LMST04030014	Sterol Lipids [ST]	Bile acids and derivatives [ST04]	C27 bile acids, alcohols, and derivatives [ST0403]	HMDB0001231	862-53-3	Organic compounds	Lipids and lipid-like molecules	Steroids and steroid derivatives	Bile acids, alcohols and derivatives
neg_1951	2-hydroxybutyric acid	7.63E-09	723.479921	2164.131136	205.3871221	239.4573287	5296.466788	1083.745211	603.8748457	571.6396859	-0.859056778	0.549579183	0.453928425	unchanged	0.859056778	0.549579183	0.453928425	unchanged	-1.468620447	C4H8O3	103.0399149	1.15915	C05984	Propanoate metabolism(ko00640)	--	--	--	--	HMDB0000008	3347-90-8	Organic compounds	Organic acids and derivatives	Hydroxy acids and derivatives	Alpha hydroxy acids and derivatives
neg_1953	4-Methylaminobutyrate	2670.405669	1292.072356	2350.816337	3111.861513	4904.118319	2201.606027	2660.464546	4011.216984	2273.591991	0.076881692	0.86371977	0.162448429	unchanged	-0.076881692	0.86371977	0.162448429	unchanged	17.36247676	C5H11NO2	138.0556792	1.166533333	C15987	Nicotinate and nicotinamide metabolism(ko00760);;Metabolic pathways(ko01100);;Microbial metabolism in diverse environments(ko01120)	--	--	--	--	--	--	--	--	--	--
neg_1968	3-Hydroxypicolinic acid	1455.379416	555.9741963	2078.039044	930.3463694	127.6267166	540.810727	3122.710426	1996.937572	2539.254891	-1.064964856	0.143027224	1.061389978	unchanged	1.064964856	0.143027224	1.061389978	unchanged	-2.128329168	C6H5NO3	138.0193707	1.18855	C18620	--	--	--	--	--	HMDB0013188	874-24-8	Organic compounds	Organoheterocyclic compounds	Pyridines and derivatives	Pyridinecarboxylic acids and derivatives
neg_1974	(R) 2,3-Dihydroxy-3-methylvalerate	2346.509624	15639.66883	45211.01617	6475.181518	5126.687937	19881.50156	38460.56976	23131.74551	22077.01975	-0.22562988	0.790457873	0.226373665	unchanged	0.22562988	0.790457873	0.226373665	unchanged	-1.349032726	C6H12O4	147.0660827	1.2033	--	--	LMFA01050452	Fatty Acyls [FA]	Fatty Acids and Conjugates [FA01]	Hydroxy fatty acids [FA0105]	--	--	--	--	--	--
neg_1977	(2E)-3-(methoxycarbonyl)pent-2-enedioic acid	7912.78552	818.1480999	172.3048221	225.3717582	1036.015532	9.606409772	102.7354479	133.1262327	70.50641314	-1.547642496	0.529907623	0.445716836	unchanged	1.547642496	0.529907623	0.445716836	unchanged	-0.699322839	C7H8O6	187.02468	1.2033	C11514	--	LMFA07010698	Fatty Acyls [FA]	Fatty esters [FA07]	Wax monoesters [FA0701]	--	--	--	--	--	--
neg_1989	N-Acetyl-D-cysteine	7.63E-09	34.96801781	125.1305593	1431.606317	54622.06079	146.3555178	36.70739807	38.20635649	42.91083811	8.055185894	0.376766009	0.837868453	unchanged	-8.055185894	0.376766009	0.837868453	unchanged	-21.24973257	C5H9NO3S	208.0250527	1.232766667	--	--	--	--	--	--	HMDB0255048	--	Organic compounds	Organic acids and derivatives	Carboxylic acids and derivatives	Amino acids, peptides, and analogues
neg_1991	1-Oxa-2-oxo-3-hydroxycycloheptane	0.335476342	136.5263677	68.55672145	950.9218843	14865.70803	210.9316449	137.0168572	73.49699239	160.6342341	5.10376467	0.36205566	0.862428239	unchanged	-5.10376467	0.36205566	0.862428239	unchanged	-12.08739483	C6H10O3	305.121047	1.232766667	C12314	Microbial metabolism in diverse environments(ko01120)	--	--	--	--	--	--	--	--	--	--
neg_1993	3-dehydro-shikimate	0.734696553	77.52750997	352.6798569	30.27031006	397.0185185	154.1198273	279.1048803	192.8753041	243.9911196	0.299674168	0.719758332	0.312494661	unchanged	-0.299674168	0.719758332	0.312494661	unchanged	-7.833073192	C7H7O5-	170.0207322	1.2475	--	--	--	--	--	--	--	--	--	--	--	--
neg_2011	Protoanemonin	7.63E-09	161.3425358	1425.066612	24.12662231	100.1731128	440.157509	520.7272123	419.1894761	590.4278656	0.117959107	0.928544804	0.076240885	unchanged	-0.117959107	0.928544804	0.076240885	unchanged	-1.213907813	C5H4O2	141.0192157	1.2843	C07090	Chlorocyclohexane and chlorobenzene degradation(ko00361);;Microbial metabolism in diverse environments(ko01120)	--	--	--	--	HMDB0060503	--	Organic compounds	Organoheterocyclic compounds	Dihydrofurans	Furanones
neg_2014	propyl butanoate	677.739137	70.5947154	98.28211061	1158.022143	4059.669483	307.2778275	43.23637958	58.91038199	26.00241045	2.596625656	0.318197806	0.930547992	unchanged	-2.596625656	0.318197806	0.930547992	unchanged	25.8489592	C7H14O2	165.0721439	1.29165	--	--	--	--	--	--	HMDB0039618	105-66-8	Organic compounds	Lipids and lipid-like molecules	Fatty Acyls	Fatty acid esters
neg_2025	3-Methylglutaric acid	46.35908666	5560.157695	7033.481777	40401.2881	15260.53759	9330.744903	9562.958798	4960.807224	7908.90844	1.423402337	0.278465735	0.976102769	unchanged	-1.423402337	0.278465735	0.976102769	unchanged	-3.764240524	C6H10O4	145.0500826	1.32105	--	--	--	--	--	--	HMDB0000752	626-51-7	Organic compounds	Lipids and lipid-like molecules	Fatty Acyls	Fatty acids and conjugates
neg_2027	2-Methyleneglutarate	832.8137276	13.35180795	85.87934027	91.08887988	7886.316911	129.2752289	24.01580974	71.91049847	39.02171278	3.202070629	0.425846876	0.756426858	unchanged	-3.202070629	0.425846876	0.756426858	unchanged	26.49800407	C6H8O4	165.0207434	1.32105	C02930	Nicotinate and nicotinamide metabolism(ko00760);;Microbial metabolism in diverse environments(ko01120)	--	--	--	--	HMDB0000422	617-62-9	Organic compounds	Lipids and lipid-like molecules	Fatty Acyls	Fatty acids and conjugates
neg_2028	L-Serine-phosphoethanolamine	7.63E-09	375.1833085	81.31358776	285.9594023	458.3204185	93.07893291	39.1613205	3.877059206	9.328477442	3.36734256	0.041085585	1.659272807	unchanged	-3.36734256	0.041085585	1.659272807	unchanged	13.03151604	C5H13N2O6P	263.0234959	1.32105	C03872	Glycerophospholipid metabolism(ko00564)	--	--	--	--	HMDB0031950	1186-34-1	Organic compounds	Organic acids and derivatives	Carboxylic acids and derivatives	Amino acids, peptides, and analogues
neg_2031	Diethyl malonate	7.63E-09	688.7658564	1514.759037	4552.029607	8467.575712	869.701813	1259.775477	1116.195637	1612.293408	1.969768737	0.206001528	1.14951892	unchanged	-1.969768737	0.206001528	1.14951892	unchanged	-1.459658671	C7H12O4	159.0660488	1.3284	--	--	--	--	--	--	HMDB0029573	105-53-3	Organic compounds	Organic acids and derivatives	Carboxylic acids and derivatives	Dicarboxylic acids and derivatives
neg_2038	4,5-Dioxopentanoate	7.63E-09	492.6705814	1238.166844	7.63E-09	97.24832528	886.8336068	2512.192584	705.5125868	1078.234175	-1.181462353	0.284846531	0.782086131	unchanged	1.181462353	0.284846531	0.782086131	unchanged	-2.827374618	C5H6O4	129.0189646	1.350416667	C02800	Porphyrin metabolism(ko00860)	--	--	--	--	HMDB0013233	--	Organic compounds	Organic acids and derivatives	Keto acids and derivatives	Gamma-keto acids and derivatives
neg_2039	8-hydroxyquinoline-5-sulfonic acid	7.63E-09	0.027126289	11.63178792	48.34329708	27285.48053	1.172359728	1.021894811	0.175967086	7.63E-09	13.81592103	0.389819853	0.816307763	unchanged	-13.81592103	0.389819853	0.816307763	unchanged	-0.469771995	C9H7NO4S	224.0021966	1.350416667	--	--	--	--	--	--	HMDB0247444	--	Organic compounds	Organoheterocyclic compounds	Quinolines and derivatives	Hydroxyquinolines
neg_205	Bromobenzene-2,3-oxide	76475.09812	43570.09803	13794.31339	7.63E-09	7.63E-09	25050.11393	17076.73121	19649.84238	18592.81514	-1.129179893	0.30291354	0.767181536	unchanged	1.129179893	0.30291354	0.767181536	unchanged	-6.443538479	C6H5BrO	402.9163888	0.4902	C14840	Metabolism of xenobiotics by cytochrome P450(ko00980)	--	--	--	--	HMDB0060446	--	Organic compounds	Organoheterocyclic compounds	Epoxides	--
neg_2055	Red chlorophyll catabolite	7.63E-09	774.8087064	91.94419735	436.9919535	1323.844598	4602.955389	3477.752693	898.6956847	1505.776614	-1.6746118	0.168628826	0.993421556	unchanged	1.6746118	0.168628826	0.993421556	unchanged	17.07521565	C35H38N4O7	661.2541446	1.430116667	C18022	Porphyrin metabolism(ko00860);;Biosynthesis of secondary metabolites(ko01110)	--	--	--	--	--	--	--	--	--	--
neg_2062	(R)-pantolactone	7.63E-09	303.5494966	604.6882919	301.8597847	167.594025	300.940252	623.8040577	289.6810712	344.0611987	0.144035334	0.816070619	0.178422685	unchanged	-0.144035334	0.816070619	0.178422685	unchanged	-3.83122504	C6H10O3	129.0552194	1.452166667	C01012	--	--	--	--	--	HMDB0059876	599-04-2	Organic compounds	Organoheterocyclic compounds	Lactones	Gamma butyrolactones
neg_2063	Phenylpyruvic acid	1815.641829	385.6838856	1089.338162	38848.54953	17465.87249	930.2189849	480.8389525	271.5797477	345.2310207	4.232237558	0.22746603	1.11113979	unchanged	-4.232237558	0.22746603	1.11113979	unchanged	9.630440859	C9H8O3	209.0471268	1.452166667	C00166	Phenylalanine metabolism(ko00360);;Phenylalanine, tyrosine and tryptophan biosynthesis(ko00400);;D-Amino acid metabolism(ko00470);;Tropane, piperidine and pyridine alkaloid biosynthesis(ko00960);;Biosynthesis of plant secondary metabolites(ko01060);;Metabolic pathways(ko01100);;Biosynthesis of secondary metabolites(ko01110);;2-Oxocarboxylic acid metabolism(ko01210);;Biosynthesis of amino acids(ko…	--	--	--	--	HMDB0000205	156-06-9	Organic compounds	Benzenoids	Benzene and substituted derivatives	Phenylpyruvic acid derivatives
neg_2075	p-CHLOROPHENYLALANINE	7.63E-09	650.6274469	860.4772095	220930.6534	1537.440321	3400.434238	2332.502378	1415.725839	2017.247778	4.932870879	0.397202941	0.790952171	unchanged	-4.932870879	0.397202941	0.790952171	unchanged	-0.063968763	C9H10ClNO2	198.0327171	1.488866667	--	--	--	--	--	--	HMDB0033261	101365-03-1	Organic compounds	Phenylpropanoids and polyketides	2-arylbenzofuran flavonoids	--
neg_2093	hexanoic acid	7.63E-09	7.013653162	7.63E-09	25536.77011	1287.483007	7.805870132	7.63E-09	103.8391348	12.07425292	8.08262937	0.365542296	0.84435306	unchanged	-8.08262937	0.365542296	0.84435306	unchanged	-1.936042523	C6H12O2	161.0817078	1.5549	C01585	--	LMFA01010006	Fatty Acyls [FA]	Fatty Acids and Conjugates [FA01]	Straight chain fatty acids [FA0101]	HMDB0000535	142-62-1	Organic compounds	Lipids and lipid-like molecules	Fatty Acyls	Fatty acids and conjugates
[truncated: 2,941 more rows]
